# Supplementary material for: Physiological and Transcriptomic Analysis Reveals the Responses and Difference to High Temperature and Humidity Stress in Two Melon Genotypes
Source: Int J Mol Sci. 2022 Jan 10;23(2):734. doi: 10.3390/ijms23020734 (PMC8776189; doi:10.3390/ijms23020734)
Supplement: Supplementary file 1 [file ijms-23-00734-s001.zip]

Archive with 2 entries (2 files):
- Table S1 List of primers used for qRT-PCR.pdf
- Table S2 Analysis of gene expression difference between in two melon varieties.xls
