# Supplementary material for: Physiological and Transcriptomic Analysis Reveals the Responses and Difference to High Temperature and Humidity Stress in Two Melon Genotypes
Source: Int J Mol Sci. 2022 Jan 10;23(2):734. doi: 10.3390/ijms23020734 (PMC8776189; doi:10.3390/ijms23020734)
Supplement: Supplementary file 1 [file ijms-23-00734-s001.zip › Table S2 Analysis of gene expression difference between in two melon varieties.xls]

## Sheet: up-regulated genes
Gene_id	Gene_name	Gene_description	G393_vs_G743	Sum
1646			1646	1646
MELO3C026276.2		Short-chain dehydrogenase TIC 32, chloroplastic	yes|up	1
MELO3C020508.2		cinnamoyl-CoA reductase 1	yes|up	1
MELO3C003416.2		Unknown protein	yes|up	1
MELO3C020804.2		endo-1,4-beta-xylanase B	yes|up	1
MELO3C010708.2		photosystem II core complex proteins psbY, chloroplastic	yes|up	1
MELO3C013751.2		Protein MID1-COMPLEMENTING ACTIVITY 1	yes|up	1
MELO3C012085.2		HVA22-like protein	yes|up	1
MELO3C018316.2		subtilisin-like protease SBT1.1	yes|up	1
MELO3C009113.2		transcription repressor OFP2-like	yes|up	1
MELO3C018660.2		BAG family molecular chaperone regulator 7	yes|up	1
MELO3C034031.2		pullulanase 1, chloroplastic	yes|up	1
MELO3C021458.2		glucomannan 4-beta-mannosyltransferase 9-like	yes|up	1
MELO3C003617.2		Cyclic nucleotide-gated ion channel-like protein	yes|up	1
MELO3C034547.2		zinc finger BED domain-containing protein RICESLEEPER 2-like	yes|up	1
MELO3C011560.2		Leucine-rich receptor-like kinase family protein, putative	yes|up	1
MELO3C022837.2		Cysteine-rich repeat secretory protein 60	yes|up	1
MELO3C031448.2		Auxin efflux carrier component	yes|up	1
MELO3C011475.2		Ankyrin repeat family protein	yes|up	1
MELO3C012987.2		Avr9/Cf-9 rapidly elicited protein	yes|up	1
MELO3C007535.2		dof zinc finger protein DOF5.3-like	yes|up	1
MELO3C033129.2		H/ACA ribonucleoprotein complex subunit 3-like protein	yes|up	1
MELO3C031549.2		Unknown protein	yes|up	1
MELO3C002671.2		LRR receptor-like kinase	yes|up	1
MELO3C034027.2		Unknown protein	yes|up	1
MELO3C008467.2		UDP-sugar pyrophosphorylase	yes|up	1
MELO3C003605.2		pollen receptor-like kinase 2	yes|up	1
MELO3C003818.2		Tubby-like F-box protein	yes|up	1
MELO3C026903.2		Receptor-like kinase	yes|up	1
MELO3C013057.2		protein HOTHEAD-like	yes|up	1
MELO3C003507.2		Rhamnogalacturonate lyase family protein	yes|up	1
MELO3C008309.2		LOB domain-containing protein 21	yes|up	1
MELO3C008672.2		Indole-3-acetic acid-amido synthetase GH3.3	yes|up	1
MELO3C028422.2		zinc finger BED domain-containing protein RICESLEEPER 3-like	yes|up	1
MELO3C003092.2		Ankyrin repeat-containing protein	yes|up	1
MELO3C013686.2		Histone H4	yes|up	1
MELO3C034858.2		GPS, PLAT and transmembrane domain-containing protein	yes|up	1
MELO3C016579.2		Serine/threonine-protein kinase	yes|up	1
MELO3C015093.2		Fasciclin-like arabinogalactan protein 16	yes|up	1
MELO3C004487.2		lysosomal Pro-X carboxypeptidase	yes|up	1
MELO3C025357.2		transcription factor TCP21-like	yes|up	1
MELO3C008403.2		glycolipid transfer protein 3-like	yes|up	1
MELO3C030770.2		early endosome antigen 1-like isoform X2	yes|up	1
MELO3C014107.2		Fasciclin-like arabinogalactan protein	yes|up	1
MELO3C009097.2		WRKY transcription factor	yes|up	1
MELO3C034021.2		Annexin	yes|up	1
MELO3C003603.2		Gamma-glutamylcyclotransferase	yes|up	1
MELO3C002021.2		transmembrane protein adipocyte-associated 1 homolog	yes|up	1
MELO3C011764.2		protease 2	yes|up	1
MELO3C024646.2		phosphoenolpyruvate carboxylase kinase 1	yes|up	1
MELO3C022084.2		Receptor-like kinase	yes|up	1
MELO3C002781.2		protein kinase PINOID	yes|up	1
MELO3C018763.2		external alternative NAD(P)H-ubiquinone oxidoreductase B1, mitochondrial	yes|up	1
MELO3C026802.2		Magnesium-protoporphyrin IX monomethyl ester cyclase	yes|up	1
MELO3C002150.2		mitogen-activated protein kinase kinase 9	yes|up	1
MELO3C012696.2		Unknown protein	yes|up	1
MELO3C010548.2		Receptor-like protein kinase	yes|up	1
MELO3C007091.2		Photosystem I reaction center subunit psaK	yes|up	1
MELO3C013343.2		FAD-dependent urate hydroxylase-like	yes|up	1
MELO3C033863.2		Kelch-like protein	yes|up	1
MELO3C020850.2		Filament-like plant protein 7	yes|up	1
MELO3C010215.2		Carboxypeptidase	yes|up	1
MELO3C010784.2		AP2-like ethylene-responsive transcription factor	yes|up	1
MELO3C010393.2		non-specific lipid-transfer protein 2P-like	yes|up	1
MELO3C024223.2		To encode a PR protein, Belongs to the plant thionin family with the following members:, putative	yes|up	1
MELO3C025907.2		Expansin	yes|up	1
MELO3C018045.2		Heat shock 70 kDa protein	yes|up	1
MELO3C004931.2		ABC transporter G family member 28	yes|up	1
MELO3C027098.2		Mitochondrial inner membrane protease subunit 1	yes|up	1
MELO3C003726.2		Methyltransferase	yes|up	1
MELO3C028873.2		Unknown protein	yes|up	1
MELO3C020754.2		auxin-responsive protein SAUR23-like	yes|up	1
MELO3C003197.2		copper transporter 2-like	yes|up	1
MELO3C033446.2		Unknown protein	yes|up	1
MELO3C018712.2		E3 ubiquitin-protein ligase RNF12 isoform X1	yes|up	1
MELO3C017914.2		Protein trichome birefringence	yes|up	1
MELO3C018862.2		Fasciclin-like arabinogalactan protein	yes|up	1
MELO3C007259.2		Triose phosphate/phosphate translocator, chloroplastic	yes|up	1
MELO3C024575.2		Alpha/beta-Hydrolases superfamily protein	yes|up	1
MELO3C001276.2		Unknown protein	yes|up	1
MELO3C018742.2		Pentatricopeptide repeat-containing family protein	yes|up	1
MELO3C020575.2		serine/arginine-rich splicing factor SR45a-like	yes|up	1
MELO3C004925.2		alpha carbonic anhydrase 7-like	yes|up	1
MELO3C023709.2		Cytochrome P450	yes|up	1
MELO3C017807.2		Carboxypeptidase	yes|up	1
MELO3C004553.2		multiprotein-bridging factor 1c	yes|up	1
MELO3C012432.2		pollen-specific leucine-rich repeat extensin-like protein 1	yes|up	1
MELO3C009587.2		S-adenosyl-L-methionine-dependent methyltransferases superfamily protein	yes|up	1
MELO3C007774.2		Myo-inositol 1-phosphate synthase	yes|up	1
MELO3C022120.2		RNA-binding protein 24 isoform X2	yes|up	1
MELO3C005169.2		protein STRICTOSIDINE SYNTHASE-LIKE 10-like	yes|up	1
MELO3C010540.2		At4g19430	yes|up	1
MELO3C017748.2		2-pyrone-4,6-dicarbaxylate hydrolase	yes|up	1
MELO3C003211.2		Receptor protein kinase, putative	yes|up	1
MELO3C009765.2		haloacid dehalogenase-like hydrolase domain-containing protein 3	yes|up	1
MELO3C009328.2		Lectin receptor kinase-like protein	yes|up	1
MELO3C008250.2		ras-related protein Rab2BV	yes|up	1
MELO3C009935.2		WAT1-related protein At5g40230-like	yes|up	1
MELO3C010869.2		Calcium-binding EF-hand	yes|up	1
MELO3C003275.2		Peroxidase	yes|up	1
MELO3C008125.2		At1g71970/F17M19_12	yes|up	1
MELO3C034555.2		Unknown protein	yes|up	1
MELO3C014723.2		Tubulin alpha chain	yes|up	1
MELO3C034428.2		HVA22-like protein d	yes|up	1
MELO3C014601.2		Aldehyde dehydrogenase	yes|up	1
MELO3C012934.2		Transcription factor, putative	yes|up	1
MELO3C022154.2		TMV resistance protein N-like	yes|up	1
MELO3C006359.2		Flavin-containing monooxygenase	yes|up	1
MELO3C007288.2		SMR domain-containing protein	yes|up	1
MELO3C002170.2		aldo-keto reductase family 4 member C9-like	yes|up	1
MELO3C025825.2		receptor-interacting serine/threonine-protein kinase 4-like	yes|up	1
MELO3C035122.2		Ulp1 protease family protein	yes|up	1
MELO3C017676.2		mitochondrial import receptor subunit TOM40-1-like	yes|up	1
MELO3C018049.2		MADS-box transcription factor	yes|up	1
MELO3C001972.2		transcription factor TCP15-like	yes|up	1
MELO3C014302.2		Bax inhibitor	yes|up	1
MELO3C007625.2		BTB/POZ domain-containing NPY2-like protein	yes|up	1
MELO3C022507.2		Fasciclin-like arabinogalactan protein	yes|up	1
MELO3C018025.2		Tubulin alpha chain	yes|up	1
MELO3C028893.2		Auxin-responsive protein	yes|up	1
MELO3C019102.2		Auxin efflux carrier component	yes|up	1
MELO3C019796.2		Mannan endo-1,4-beta-mannosidase	yes|up	1
MELO3C034006.2		Arabinogalactan peptide-like protein	yes|up	1
MELO3C023829.2		Beta-hexosaminidase	yes|up	1
MELO3C018472.2		Leucine-rich repeat receptor-like protein kinase family	yes|up	1
MELO3C020586.2		Mitochondrial import inner membrane translocase subunit Tim10	yes|up	1
MELO3C022176.2		Non-lysosomal glucosylceramidase	yes|up	1
MELO3C020592.2		Copper transporter	yes|up	1
MELO3C021375.2		1-deoxy-D-xylulose 5-phosphate synthase	yes|up	1
MELO3C032900.2		Lipoxygenase y domain-containing protein 1	yes|up	1
MELO3C011972.2		Alpha-glucan water dikinase, chloroplastic	yes|up	1
MELO3C012914.2		Transmembrane protein, putative	yes|up	1
MELO3C001962.2		protein REVEILLE 2-like	yes|up	1
MELO3C011948.2		Plant intracellular ras group-related LRR protein	yes|up	1
MELO3C013854.2		Abscisic acid receptor	yes|up	1
MELO3C009326.2		Arabidopsis thaliana genomic DNA, chromosome 5, P1 clone:MOK16	yes|up	1
MELO3C008129.2		Unknown protein	yes|up	1
MELO3C011968.2		Lipase	yes|up	1
MELO3C032939.2		B3 domain-containing transcription factor VRN1-like	yes|up	1
MELO3C012331.2		dnaJ protein homolog	yes|up	1
MELO3C008491.2		Zinc finger protein CONSTANS	yes|up	1
MELO3C023502.2		Lipid transfer protein	yes|up	1
MELO3C020881.2		HTH-type transcriptional regulator	yes|up	1
MELO3C006775.2		MLP-like protein 43	yes|up	1
MELO3C007415.2		Chaperonin-like RbcX protein	yes|up	1
MELO3C035059.2		Unknown protein	yes|up	1
MELO3C022462.2		haloacid dehalogenase-like hydrolase domain-containing protein Sgpp	yes|up	1
MELO3C035515.2		Unknown protein	yes|up	1
MELO3C005038.2		MLO-like protein	yes|up	1
MELO3C020393.2		F24J5.7	yes|up	1
MELO3C006891.2		heat stress transcription factor B-2b-like	yes|up	1
MELO3C035517.2		GDSL esterase/lipase At5g45960-like	yes|up	1
MELO3C002480.2		Xyloglucan endotransglucosylase/hydrolase	yes|up	1
MELO3C024541.2		germin-like protein subfamily 3 member 2	yes|up	1
MELO3C019403.2		50S ribosomal protein L33	yes|up	1
MELO3C008498.2		Defective in meristem silencing 3	yes|up	1
MELO3C031564.2		Unknown protein	yes|up	1
MELO3C004992.2		Protein nuclear fusion defective 4	yes|up	1
MELO3C032562.2		Glutathione S-transferase	yes|up	1
MELO3C032937.2		glucomannan 4-beta-mannosyltransferase 9-like	yes|up	1
MELO3C021734.2		14 kDa zinc-binding protein	yes|up	1
MELO3C020541.2		Omega-3 fatty acid desaturase	yes|up	1
MELO3C017701.2		disease resistance protein RGA2-like	yes|up	1
MELO3C025251.2		Acid phosphatase 1	yes|up	1
MELO3C002526.2		Protein DETOXIFICATION	yes|up	1
MELO3C009779.2		S-adenosyl-L-methionine-dependent methyltransferases superfamily protein	yes|up	1
MELO3C006228.2		cyclin-U4-1	yes|up	1
MELO3C023147.2		Ribosomal protein L11 methyltransferase, putative	yes|up	1
MELO3C025334.2		Transmembrane protein, putative	yes|up	1
MELO3C009108.2		Non-specific lipid-transfer protein	yes|up	1
MELO3C012920.2		GDSL esterase/lipase At1g09390-like	yes|up	1
MELO3C013943.2		aspartic proteinase nepenthesin-1	yes|up	1
MELO3C007530.2		Polyneuridine-aldehyde esterase	yes|up	1
MELO3C025712.2		Respiratory burst oxidase-like protein	yes|up	1
MELO3C007480.2		Cytochrome P450 family protein	yes|up	1
MELO3C012994.2		ethylene-responsive transcription factor TINY	yes|up	1
MELO3C007536.2		L-ascorbate oxidase homolog	yes|up	1
MELO3C020268.2		MLP-like protein 28	yes|up	1
MELO3C020537.2		Protein trichome birefringence	yes|up	1
MELO3C006755.2		Diacylglycerol acyltransferase	yes|up	1
MELO3C030979.2		Unknown protein	yes|up	1
MELO3C016300.2		UDP-glucose 4-epimerase family protein	yes|up	1
MELO3C017356.2		Phosphoethanolamine n-methyltransferase, putative	yes|up	1
MELO3C015295.2		Heat shock protein 90	yes|up	1
MELO3C029304.2		protochlorophyllide-dependent translocon component 52, chloroplastic-like	yes|up	1
MELO3C024705.2		transmembrane protein 234 homolog	yes|up	1
MELO3C017959.2		ATP-dependent RNA helicase, putative	yes|up	1
MELO3C005673.2		tubulin beta chain-like	yes|up	1
MELO3C012319.2		Beta-glucosidase	yes|up	1
MELO3C002500.2		Sulfite exporter TauE/SafE family protein, putative	yes|up	1
MELO3C005939.2		nucleoside diphosphate kinase	yes|up	1
MELO3C000062.2		Vat protein	yes|up	1
MELO3C011869.2		cytochrome P450 78A5-like	yes|up	1
MELO3C011255.2		F13O11.17 protein	yes|up	1
MELO3C022430.2		Amaranthin-like lectin	yes|up	1
MELO3C006552.2		Glucose-1-phosphate adenylyltransferase	yes|up	1
MELO3C002122.2		Beta-glucosidase, putative	yes|up	1
MELO3C020922.2		B3 domain-containing protein At3g18960-like	yes|up	1
MELO3C026590.2		GDSL esterase/lipase At5g14450-like	yes|up	1
MELO3C014690.2		Alpha/beta hydrolase-3	yes|up	1
MELO3C010420.2		DUF581 family protein, putative (DUF581)	yes|up	1
MELO3C024337.2		transmembrane protein 87B isoform X2	yes|up	1
MELO3C017180.2		Chlorophyll a-b binding protein, chloroplastic	yes|up	1
MELO3C002157.2		zinc-finger homeodomain protein 9-like	yes|up	1
MELO3C014549.2		Crossover junction endodeoxyribonuclease, putative	yes|up	1
MELO3C012431.2		Thioredoxin-like protein	yes|up	1
MELO3C024486.2		Glutamine synthetase	yes|up	1
MELO3C010781.2		squalene monooxygenase-like	yes|up	1
MELO3C002155.2		Zinc finger family protein	yes|up	1
MELO3C007127.2		9-cis-epoxycarotenoid dioxygenase	yes|up	1
MELO3C004321.2		Vat protein	yes|up	1
MELO3C012433.2		Patatin	yes|up	1
MELO3C012451.2		Unknown protein	yes|up	1
MELO3C005602.2		Cytochrome P450, putative	yes|up	1
MELO3C009514.2		Transcription repressor OFP13	yes|up	1
MELO3C024323.2		Auxin-responsive family protein	yes|up	1
MELO3C017366.2		Ketose-bisphosphate aldolase, class-II	yes|up	1
MELO3C017364.2		Ribosomal protein L19	yes|up	1
MELO3C006692.2		Lysine-specific demethylase 3A	yes|up	1
MELO3C021972.2		Plasma membrane ATPase	yes|up	1
MELO3C025473.2		sulfate transporter 4.1, chloroplastic-like	yes|up	1
MELO3C013455.2		Calcium ion-binding protein	yes|up	1
MELO3C019361.2		fasciclin-like arabinogalactan protein 7	yes|up	1
MELO3C021008.2		PPPDE thiol peptidase family protein, putative	yes|up	1
MELO3C002243.2		Gibberellin-regulated protein 2	yes|up	1
MELO3C018161.2		Transmembrane protein, putative	yes|up	1
MELO3C024248.2		Dynein light chain family protein	yes|up	1
MELO3C028792.2		callose synthase 7	yes|up	1
MELO3C017358.2		C2 domain-containing protein	yes|up	1
MELO3C004214.2		Chlorophyll a-b binding protein, chloroplastic	yes|up	1
MELO3C010979.2		WAT1-related protein	yes|up	1
MELO3C015607.2		Cysteine proteinase inhibitor	yes|up	1
MELO3C021447.2		Stress-response A/B barrel domain-containing protein At5g22580	yes|up	1
MELO3C027083.2		Metal-nicotianamine transporter	yes|up	1
MELO3C014112.2		Sec14p-like phosphatidylinositol transfer family protein	yes|up	1
MELO3C011034.2		Protein EXORDIUM-like 1	yes|up	1
MELO3C029545.2		Unknown protein	yes|up	1
MELO3C007131.2		Katanin p60 atpase-containing subunit a1	yes|up	1
MELO3C005736.2		Cytoplasmic tRNA 2-thiolation protein	yes|up	1
MELO3C009522.2		aspartic proteinase nepenthesin-2	yes|up	1
MELO3C022437.2		Amaranthin-like lectin	yes|up	1
MELO3C017100.2		Aldehyde dehydrogenase family 2 member	yes|up	1
MELO3C020264.2		kirola-like	yes|up	1
MELO3C009303.2		2,3-bisphosphoglycerate-independent phosphoglycerate mutase	yes|up	1
MELO3C005485.2		protein NRT1/ PTR FAMILY 5.10-like	yes|up	1
MELO3C007240.2		GDSL esterase/lipase At5g45960	yes|up	1
MELO3C016032.2		glutathione S-transferase-like	yes|up	1
MELO3C005732.2		LRR receptor-like kinase	yes|up	1
MELO3C004318.2		Vat protein	yes|up	1
MELO3C003138.2		Haloacid dehalogenase-like hydrolase	yes|up	1
MELO3C016034.2		glutathione S-transferase F13	yes|up	1
MELO3C015230.2		Pectin acetylesterase	yes|up	1
MELO3C023586.2		Carboxypeptidase	yes|up	1
MELO3C017382.2		beta-glucosidase BoGH3B-like	yes|up	1
MELO3C022738.2		Formin-like protein	yes|up	1
MELO3C032739.2		alpha-1,2-Mannosidase	yes|up	1
MELO3C023580.2		LOW QUALITY PROTEIN: disease resistance protein RGA2-like	yes|up	1
MELO3C004756.2		BnaC04g39280D protein	yes|up	1
MELO3C033368.2		Unknown protein	yes|up	1
MELO3C006695.2		BnaA01g17710D protein	yes|up	1
MELO3C006338.2		Pectate lyase	yes|up	1
MELO3C016897.2		17.9 kDa class II heat shock protein	yes|up	1
MELO3C011749.2		thioredoxin-like protein YLS8	yes|up	1
MELO3C027769.2		cytochrome P450 CYP82D47-like	yes|up	1
MELO3C011293.2		RING-type E3 ubiquitin transferase	yes|up	1
MELO3C005805.2		heavy metal-associated isoprenylated plant protein 21-like	yes|up	1
MELO3C006501.2		heat stress transcription factor A-6b	yes|up	1
MELO3C017243.2		COBRA-like protein 4	yes|up	1
MELO3C007154.2		Chlorophyll a-b binding protein, chloroplastic	yes|up	1
MELO3C002513.2		Phosphosulfolactate synthase	yes|up	1
MELO3C026884.2		BnaC05g47650D protein	yes|up	1
MELO3C017130.2		Enhanced disease susceptibility 1	yes|up	1
MELO3C017021.2		BTB/POZ domain-containing family protein	yes|up	1
MELO3C004329.2		Terpene cyclase/mutase family member	yes|up	1
MELO3C022199.2		DNA-directed RNA polymerase subunit beta	yes|up	1
MELO3C020793.2		Amidase, putative	yes|up	1
MELO3C006691.2		extensin-like	yes|up	1
MELO3C016109.2		Protein trichome birefringence	yes|up	1
MELO3C017525.2		Glycosyltransferase	yes|up	1
MELO3C026497.2		Zinc finger, CCHC-type	yes|up	1
MELO3C021067.2		Pectinesterase	yes|up	1
MELO3C002726.2		Aldolase-type TIM barrel	yes|up	1
MELO3C019221.2		cytochrome P450 81D1-like	yes|up	1
MELO3C009833.2		lamin-like protein	yes|up	1
MELO3C032396.2		MYB-related transcription factor	yes|up	1
MELO3C018409.2		Protein TIC 62, chloroplastic	yes|up	1
MELO3C025383.2		1-acyl-sn-glycerol-3-phosphate acyltransferase-like	yes|up	1
MELO3C006830.2		At5g62280	yes|up	1
MELO3C013895.2		Bifunctional inhibitor/plant lipid transfer protein/seed storage helical domain-containing protein	yes|up	1
MELO3C019941.2		T-complex protein 11	yes|up	1
MELO3C032957.2		Unknown protein	yes|up	1
MELO3C010212.2		hepatoma-derived growth factor-related protein 2-like isoform X1	yes|up	1
MELO3C015517.2		F-box/LRR-repeat protein 15	yes|up	1
MELO3C035555.2		Unknown protein	yes|up	1
MELO3C017677.2		chitinase-like protein 1	yes|up	1
MELO3C013889.2		Novel plant snare, putative	yes|up	1
MELO3C005225.2		Lipid transfer protein	yes|up	1
MELO3C023551.2		Cellulose synthase	yes|up	1
MELO3C018833.2		Allene oxide synthase	yes|up	1
MELO3C012108.2		Expansin	yes|up	1
MELO3C002210.2		HPP	yes|up	1
MELO3C003386.2		glycine cleavage system H protein, mitochondrial	yes|up	1
MELO3C009006.2		aspartic proteinase nepenthesin-1	yes|up	1
MELO3C009641.2		protein STRUBBELIG-RECEPTOR FAMILY 2 isoform X1	yes|up	1
MELO3C023418.2		Tetratricopeptide repeat (TPR)-like superfamily protein	yes|up	1
MELO3C007948.2		Ammonium transporter	yes|up	1
MELO3C031591.2		U3 small nucleolar RNA-associated protein 14 homolog A	yes|up	1
MELO3C007731.2		Protein DETOXIFICATION	yes|up	1
MELO3C030350.2		Cytochrome P450	yes|up	1
MELO3C011922.2		Cellulase (Glycosyl hydrolase family 5)	yes|up	1
MELO3C012241.2		Alpha-glucosidase, putative	yes|up	1
MELO3C002319.2		Pectate lyase	yes|up	1
MELO3C023814.2		Membrane-associated kinase regulator-like protein, putative	yes|up	1
MELO3C023521.2		Protein trichome birefringence-like 16	yes|up	1
MELO3C010312.2		36.4 kDa proline-rich protein	yes|up	1
MELO3C003676.2		Histone deacetylase 18-like protein	yes|up	1
MELO3C031524.2		Unknown protein	yes|up	1
MELO3C020645.2		cyclin-dependent protein kinase inhibitor SMR3-like	yes|up	1
MELO3C007422.2		transcription repressor OFP8-like	yes|up	1
MELO3C027461.2		Heat shock protein, putative	yes|up	1
MELO3C010748.2		Heat shock transcription factor	yes|up	1
MELO3C013946.2		Small heat shock protein, chloroplastic	yes|up	1
MELO3C014192.2		Glycosyltransferase family 61 protein	yes|up	1
MELO3C003384.2		Cytochrome P450 family ent-kaurenoic acid oxidase	yes|up	1
MELO3C017706.2		Receptor protein kinase	yes|up	1
MELO3C003737.2		Subtilisin-like protease	yes|up	1
MELO3C025477.2		Argininosuccinate lyase	yes|up	1
MELO3C007100.2		CSC1-like protein ERD4	yes|up	1
MELO3C001939.2		Oxidoreductase Tas aldo/keto reductase family protein	yes|up	1
MELO3C023632.2		Pectinesterase	yes|up	1
MELO3C013449.2		Isoflavone reductase like	yes|up	1
MELO3C015002.2		MLP-like protein 328	yes|up	1
MELO3C007618.2		Peroxidase	yes|up	1
MELO3C012838.2		leucine-rich repeat receptor-like protein kinase PXL2	yes|up	1
MELO3C017750.2		5-methylthioadenosine/S-adenosylhomocysteine deaminase-like	yes|up	1
MELO3C013918.2		Nudix hydrolase	yes|up	1
MELO3C016208.2		shikimate O-hydroxycinnamoyltransferase	yes|up	1
MELO3C014764.2		nudix hydrolase 13, mitochondrial	yes|up	1
MELO3C007507.2		Oxygen-evolving enhancer protein 1	yes|up	1
MELO3C013376.2		Proline-rich protein 4	yes|up	1
MELO3C033988.2		Unknown protein	yes|up	1
MELO3C032071.2		26S protease regulatory subunit S10B	yes|up	1
MELO3C032881.2		Chlorophyll a-b binding protein, chloroplastic	yes|up	1
MELO3C020120.2		Protein PHLOEM PROTEIN 2-LIKE A1	yes|up	1
MELO3C003979.2		Unknown protein	yes|up	1
MELO3C019611.2		DNA-3-methyladenine glycosylase, putative	yes|up	1
MELO3C005932.2		Arv1-like protein, putative	yes|up	1
MELO3C023629.2		nitrogen regulatory protein P-II homolog	yes|up	1
MELO3C011146.2		aquaporin TIP4-1	yes|up	1
MELO3C006519.2		non-specific lipid-transfer protein-like protein At2g13820	yes|up	1
MELO3C027964.2		Unknown protein	yes|up	1
MELO3C021788.2		Photosystem I reaction center subunit III	yes|up	1
MELO3C011148.2		protein NRT1/ PTR FAMILY 1.2-like	yes|up	1
MELO3C015509.2		Photosystem II PsbX	yes|up	1
MELO3C009406.2		PLATZ transcription factor family protein	yes|up	1
MELO3C010838.2		Leucine-rich repeat receptor-like protein kinase family	yes|up	1
MELO3C004642.2		Photosystem II PsbX	yes|up	1
MELO3C021304.2		Sn1-specific diacylglycerol lipase alpha	yes|up	1
MELO3C004431.2		Calcineurin-like metallo-phosphoesterase superfamily protein	yes|up	1
MELO3C006509.2		protein NETWORKED 1A	yes|up	1
MELO3C019099.2		CDPK-related kinase 1	yes|up	1
MELO3C011911.2		photosystem II core complex proteins psbY, chloroplastic-like	yes|up	1
MELO3C015424.2		Glucan endo-1,3-beta-glucosidase, putative	yes|up	1
MELO3C017645.2		ethylene-responsive transcription factor ERF106	yes|up	1
MELO3C006944.2		ferric reduction oxidase 4-like	yes|up	1
MELO3C004809.2		Carboxypeptidase	yes|up	1
MELO3C020941.2		Calcium uniporter, mitochondrial	yes|up	1
MELO3C032377.2		Elongation factor 4	yes|up	1
MELO3C017303.2		Carbon catabolite repressor protein 4 like 5	yes|up	1
MELO3C020826.2		DUF1279 family protein	yes|up	1
MELO3C007561.2		Remorin family protein	yes|up	1
MELO3C003238.2		Chlorophyll a-b binding protein, chloroplastic	yes|up	1
MELO3C022246.2		cytochrome P450 78A9-like	yes|up	1
MELO3C006539.2		photosystem I reaction center subunit II, chloroplastic	yes|up	1
MELO3C016782.2		Serine/threonine-protein kinase WNK-related isoform 1	yes|up	1
MELO3C011156.2		myb-related protein 3R-1	yes|up	1
MELO3C028519.2		Ulp1 protease family, carboxy-terminal domain protein	yes|up	1
MELO3C034663.2		Estradiol 17-beta-dehydrogenase 1	yes|up	1
MELO3C011069.2		protein CutA, chloroplastic	yes|up	1
MELO3C017655.2		Sugar transporter, putative	yes|up	1
MELO3C034180.2		protein NRT1/ PTR FAMILY 5.1	yes|up	1
MELO3C026039.2		AT5g01740/T20L15_10	yes|up	1
MELO3C017542.2		Aldehyde dehydrogenase	yes|up	1
MELO3C029861.2		LOW QUALITY PROTEIN: gamma-aminobutyrate transaminase POP2, mitochondrial-like	yes|up	1
MELO3C005658.2		O-glucosyltransferase rumi homolog	yes|up	1
MELO3C006410.2		dCTP pyrophosphatase 1-like	yes|up	1
MELO3C017348.2		GPI-anchored protein	yes|up	1
MELO3C013009.2		ATP-dependent 6-phosphofructokinase 6-like	yes|up	1
MELO3C012004.2		Xyloglucan endotransglucosylase/hydrolase	yes|up	1
MELO3C021952.2		Non-symbiotic hemoglobin, putative	yes|up	1
MELO3C015329.2		amidase 1-like	yes|up	1
MELO3C025688.2		6,7-dimethyl-8-ribityllumazine synthase	yes|up	1
MELO3C017883.2		26.5 kDa heat shock protein, mitochondrial	yes|up	1
MELO3C010922.2		Histone deacetylase complex subunit	yes|up	1
MELO3C004362.2		Sulfate/thiosulfate import ATP-binding protein cysA	yes|up	1
MELO3C026270.2		Asparagine--tRNA ligase	yes|up	1
MELO3C029968.2		Unknown protein	yes|up	1
MELO3C023310.2		Glucose-1-phosphate adenylyltransferase	yes|up	1
MELO3C022473.2		cyclin-U4-1-like	yes|up	1
MELO3C011115.2		Sucrose transporter	yes|up	1
MELO3C021658.2		Heat shock 70 kDa protein	yes|up	1
MELO3C002128.2		Thaumatin	yes|up	1
MELO3C017449.2		A-kinase anchor protein 9, putative isoform 1	yes|up	1
MELO3C006165.2		glyoxylate/hydroxypyruvate reductase HPR3-like	yes|up	1
MELO3C035177.2		Fatty acyl-CoA reductase	yes|up	1
MELO3C026947.2		Exostosin family protein	yes|up	1
MELO3C016244.2		Protein nuclear fusion defective 4	yes|up	1
MELO3C011230.2		1-deoxy-D-xylulose-5-phosphate synthase	yes|up	1
MELO3C018593.2		Cysteine proteinase inhibitor	yes|up	1
MELO3C022763.2		Isoflavone reductase like	yes|up	1
MELO3C006867.2		ATP-dependent Clp protease ATP-binding subunit clpX	yes|up	1
MELO3C019332.2		NAC domain-containing protein 73-like	yes|up	1
MELO3C007702.2		Alcohol dehydrogenase, putative	yes|up	1
MELO3C024149.2		RAN GTPase-activating protein 1	yes|up	1
MELO3C019002.2		Annexin	yes|up	1
MELO3C011200.2		Core-2/I-branching beta-16-N-acetylglucosaminyltransferase family protein	yes|up	1
MELO3C013268.2		Eukaryotic translation initiation factor 3 subunit A, putative	yes|up	1
MELO3C007138.2		BnaA09g26530D protein	yes|up	1
MELO3C005190.2		chitinase 10	yes|up	1
MELO3C010419.2		sulfate transporter 1.3-like	yes|up	1
MELO3C008572.2		Disease resistance protein	yes|up	1
MELO3C012505.2		protein RADIALIS-like 1	yes|up	1
MELO3C020839.2		glutamine--tRNA ligase-like	yes|up	1
MELO3C009564.2		Mal d 1-associated protein	yes|up	1
MELO3C011055.2		Protein DETOXIFICATION	yes|up	1
MELO3C012507.2		protein RADIALIS-like 1	yes|up	1
MELO3C017940.2		Ethylene-responsive transcription factor	yes|up	1
MELO3C008731.2		Photosystem I reaction center subunit XI	yes|up	1
MELO3C002284.2		Plant UBX domain-containing protein 10	yes|up	1
MELO3C012970.2		Rop guanine nucleotide exchange factor	yes|up	1
MELO3C018255.2		Transcription factor, putative	yes|up	1
MELO3C016734.2		polyadenylate-binding protein RBP47-like	yes|up	1
MELO3C007673.2		tubulin alpha chain-like	yes|up	1
MELO3C016541.2		Peroxisomal membrane 22 kDa (Mpv17/PMP22) family protein	yes|up	1
MELO3C007102.2		Unknown protein	yes|up	1
MELO3C003917.2		Heat shock 70 kDa protein	yes|up	1
MELO3C016011.2		ABC transporter C family member 4-like	yes|up	1
MELO3C025056.2		zinc finger CCCH domain-containing protein 53-like	yes|up	1
MELO3C024430.2		Receptor-like protein kinase	yes|up	1
MELO3C017112.2		Nucleobase-ascorbate transporter-like protein	yes|up	1
MELO3C018422.2		1-aminocyclopropane-1-carboxylate oxidase 2	yes|up	1
MELO3C002037.2		Furry	yes|up	1
MELO3C024356.2		Germin-like protein	yes|up	1
MELO3C007767.2		Lipoxygenase y domain-containing protein 1	yes|up	1
MELO3C016296.2		Chlororespiratory reduction31	yes|up	1
MELO3C026494.2		cytochrome P450 CYP82D47-like	yes|up	1
MELO3C002943.2		Terpene cyclase/mutase family member	yes|up	1
MELO3C022207.2		Retrovirus-related Pol polyprotein from transposon TNT 1-94	yes|up	1
MELO3C014588.2		Calcium-dependent protein kinase	yes|up	1
MELO3C021521.2		WAT1-related protein	yes|up	1
MELO3C017231.2		protein LONGIFOLIA 2	yes|up	1
MELO3C007647.2		xyloglucan 6-xylosyltransferase 1	yes|up	1
MELO3C028487.2		Unknown protein	yes|up	1
MELO3C005604.2		Cytochrome P450, putative	yes|up	1
MELO3C021404.2		Heavy metal-associated isoprenylated plant protein 21	yes|up	1
MELO3C007318.2		Transmembrane protein, putative	yes|up	1
MELO3C025737.2		Dof zinc finger protein	yes|up	1
MELO3C004184.2		nicotianamine synthase-like	yes|up	1
MELO3C024938.2		Fasciclin-like arabinogalactan protein	yes|up	1
MELO3C004610.2		zinc finger CCCH domain-containing protein 20-like	yes|up	1
MELO3C029936.2		Unknown protein	yes|up	1
MELO3C016843.2		Amino acid transporter	yes|up	1
MELO3C015599.2		Molybdopterin biosynthesis protein CNX1	yes|up	1
MELO3C028197.2		Unknown protein	yes|up	1
MELO3C008375.2		Unknown protein	yes|up	1
MELO3C006014.2		BnaA09g52110D protein	yes|up	1
MELO3C011441.2		Glycosyltransferase	yes|up	1
MELO3C020317.2		CAMP-regulated phosphoprotein 19-related protein isoform 1	yes|up	1
MELO3C005638.2		C2 calcium-dependent membrane targeting	yes|up	1
MELO3C009210.2		Class I heat shock protein	yes|up	1
MELO3C004600.2		acid phosphatase 1-like	yes|up	1
MELO3C003980.2		Subtilisin-like protease	yes|up	1
MELO3C023678.2		Extensin	yes|up	1
MELO3C035281.2		Unknown protein	yes|up	1
MELO3C006813.2		monocopper oxidase-like protein SKS1	yes|up	1
MELO3C009692.2		protein PHYTOCHROME KINASE SUBSTRATE 4	yes|up	1
MELO3C002017.2		Diacylglycerol kinase	yes|up	1
MELO3C027439.2		Pyruvate kinase	yes|up	1
MELO3C025587.2		photosystem I subunit O-like	yes|up	1
MELO3C002692.2		GDSL esterase/lipase	yes|up	1
MELO3C034931.2		Phosphatase 2C (PP2C)-like protein	yes|up	1
MELO3C006028.2		cyclic nucleotide-gated ion channel 1	yes|up	1
MELO3C007734.2		Glucan 1,3-beta-glucosidase	yes|up	1
MELO3C024225.2		Coatomer subunit beta'	yes|up	1
MELO3C012912.2		Chlorophyll a-b binding protein, chloroplastic	yes|up	1
MELO3C020752.2		auxin-induced protein 15A	yes|up	1
MELO3C023753.2		BnaC06g27400D protein	yes|up	1
MELO3C018864.2		zinc finger protein NUTCRACKER	yes|up	1
MELO3C022791.2		Protein MARD1	yes|up	1
MELO3C014725.2		tRNA-splicing ligase RtcB	yes|up	1
MELO3C015901.2		CASP-like protein	yes|up	1
MELO3C018017.2		Nucleobase-ascorbate transporter-like protein	yes|up	1
MELO3C019621.2		myb family transcription factor APL-like	yes|up	1
MELO3C028205.2		Unknown protein	yes|up	1
MELO3C024448.2		GATA transcription factor	yes|up	1
MELO3C018602.2		Chaperone DnaJ-domain superfamily protein	yes|up	1
MELO3C008739.2		Ubiquitin carboxyl-terminal hydrolase 15	yes|up	1
MELO3C005885.2		Pectinesterase	yes|up	1
MELO3C017098.2		Polygalacturonase-1 non-catalytic subunit beta	yes|up	1
MELO3C021053.2		Amino acid--[acyl-carrier-protein] ligase	yes|up	1
MELO3C024233.2		Serine-rich protein-like protein	yes|up	1
MELO3C011430.2		Beta-glucosidase, putative	yes|up	1
MELO3C021262.2		Unknown protein	yes|up	1
MELO3C017749.2		BAG family molecular chaperone regulator 6-like	yes|up	1
MELO3C014907.2		Pollen Ole e 1 allergen and extensin family protein	yes|up	1
MELO3C013974.2		Hsp70-Hsp90 organizing protein 3	yes|up	1
MELO3C009610.2		DNA-3-methyladenine glycosylase	yes|up	1
MELO3C021206.2		Glycerol-3-phosphate acyltransferase	yes|up	1
MELO3C009630.2		Fatty acid desaturase	yes|up	1
MELO3C018553.2		Stress up-regulated Nod 19	yes|up	1
MELO3C023554.2		nuclear transcription factor Y subunit A-9-like	yes|up	1
MELO3C024424.2		Receptor-like protein kinase	yes|up	1
MELO3C027963.2		Unknown protein	yes|up	1
MELO3C017803.2		E3 ubiquitin protein ligase drip2	yes|up	1
MELO3C009182.2		Glycerol-3-phosphate acyltransferase	yes|up	1
MELO3C021633.2		Actin family protein	yes|up	1
MELO3C000592.2		Heat shock protein, putative	yes|up	1
MELO3C026014.2		gamma-interferon-inducible lysosomal thiol reductase	yes|up	1
MELO3C007057.2		FAD-binding Berberine family protein	yes|up	1
MELO3C028040.2		Phosphatidate phosphatase PAH2	yes|up	1
MELO3C013430.2		Zinc finger, B-box	yes|up	1
MELO3C013347.2		Aquaporin PIP2	yes|up	1
MELO3C014099.2		BnaC03g71690D protein	yes|up	1
MELO3C007820.2		Anti-Muellerian hormone type-2 receptor	yes|up	1
MELO3C023562.2		DNA-directed RNA polymerases II, IV and V subunit 11-like	yes|up	1
MELO3C010841.2		WUSCHEL-related homeobox 4	yes|up	1
MELO3C014337.2		chloroplast stem-loop binding protein of 41 kDa a, chloroplastic	yes|up	1
MELO3C027971.2		Ulp1 peptidase-like	yes|up	1
MELO3C029344.2		Unknown protein	yes|up	1
MELO3C018031.2		DUF1005 family protein (DUF1005)	yes|up	1
MELO3C012372.2		GABA transporter 1	yes|up	1
MELO3C004110.2		S-adenosylmethionine decarboxylase proenzyme-like	yes|up	1
MELO3C032886.2		squamosa promoter-binding protein 1	yes|up	1
MELO3C010875.2		Calcium-binding EF-hand	yes|up	1
MELO3C002616.2		dof zinc finger protein DOF2.2-like	yes|up	1
MELO3C017831.2		aquaporin NIP6-1	yes|up	1
MELO3C009958.2		Carbonic anhydrase	yes|up	1
MELO3C019930.2		Cytosolic sulfotransferase 13	yes|up	1
MELO3C013923.2		homeobox-leucine zipper protein HAT4	yes|up	1
MELO3C011366.2		Beta-D-xylosidase	yes|up	1
MELO3C022480.2		Alpha/beta-Hydrolases superfamily protein	yes|up	1
MELO3C016765.2		heat stress transcription factor B-4	yes|up	1
MELO3C008244.2		Mitochondrial glycoprotein	yes|up	1
MELO3C011360.2		F-box family protein	yes|up	1
MELO3C003881.2		Calcium uniporter protein, mitochondrial	yes|up	1
MELO3C010829.2		Clavata3/ESR (CLE) gene family member MtCLE20	yes|up	1
MELO3C000822.2		Receptor-like protein kinase, putative	yes|up	1
MELO3C011906.2		LRR receptor-like kinase	yes|up	1
MELO3C007387.2		At1g11700	yes|up	1
MELO3C017674.2		Lipid transfer protein	yes|up	1
MELO3C012928.2		long chain acyl-CoA synthetase 1	yes|up	1
MELO3C015396.2		cysteine synthase-like	yes|up	1
MELO3C007296.2		CBS domain-containing protein CBSX5	yes|up	1
MELO3C009194.2		3-oxo-5-alpha-steroid 4-dehydrogenase family protein	yes|up	1
MELO3C024633.2		Protein ABIL1	yes|up	1
MELO3C017302.2		Unknown protein	yes|up	1
MELO3C002241.2		Protein ROS1	yes|up	1
MELO3C009405.2		purine-uracil permease NCS1	yes|up	1
MELO3C005818.2		Aquaporin-like protein	yes|up	1
MELO3C006744.2		1-Cys peroxiredoxin	yes|up	1
MELO3C022499.2		Myeloid leukemia factor	yes|up	1
MELO3C018476.2		cyclin-D3-3	yes|up	1
MELO3C023843.2		WAT1-related protein	yes|up	1
MELO3C017340.2		PAP fibrillin domain proteinexpressed protein	yes|up	1
MELO3C007850.2		salicylate carboxymethyltransferase-like	yes|up	1
MELO3C011957.2		Protein DETOXIFICATION	yes|up	1
MELO3C005826.2		Short-chain dehydrogenase TIC 32, chloroplastic	yes|up	1
MELO3C030470.2		Voltage-dependent calcium channel subunit alpha-2/delta-3	yes|up	1
MELO3C015475.2		receptor-like serine/threonine-protein kinase ALE2	yes|up	1
MELO3C004054.2		(R)-mandelonitrile lyase 1-like	yes|up	1
MELO3C024446.2		Homeobox leucine-zipper protein	yes|up	1
MELO3C022454.2		Ferredoxin-like protein	yes|up	1
MELO3C028554.2		Gag protease polyprotein	yes|up	1
MELO3C008838.2		Protein kinase	yes|up	1
MELO3C017930.2		Hexosyltransferase	yes|up	1
MELO3C025079.2		universal stress protein A-like protein	yes|up	1
MELO3C027621.2		Unknown protein	yes|up	1
MELO3C004474.2		monogalactosyldiacylglycerol synthase 2, chloroplastic	yes|up	1
MELO3C025623.2		Basic-leucine zipper transcription factor family protein	yes|up	1
MELO3C025085.2		Class I heat shock protein	yes|up	1
MELO3C014442.2		GDSL esterase/lipase	yes|up	1
MELO3C015185.2		MP domain-containing protein	yes|up	1
MELO3C004359.2		mediator-associated protein 1	yes|up	1
MELO3C008101.2		Sucrose-phosphate synthase	yes|up	1
MELO3C006673.2		Phylloplanin	yes|up	1
MELO3C006421.2		60S ribosomal protein L7, putative	yes|up	1
MELO3C017399.2		sodium transporter HKT1-like	yes|up	1
MELO3C018937.2		RHOMBOID-like protein 9, chloroplastic isoform X1	yes|up	1
MELO3C035538.2		cytochrome P450 71A1-like	yes|up	1
MELO3C026160.2		magnesium protoporphyrin IX methyltransferase, chloroplastic	yes|up	1
MELO3C011070.2		Rhamnogalacturonate lyase	yes|up	1
MELO3C026306.2		COBRA-like protein	yes|up	1
MELO3C030965.2		Unknown protein	yes|up	1
MELO3C023989.2		Methyltransferase	yes|up	1
MELO3C013252.2		Protein EXORDIUM-like 5	yes|up	1
MELO3C018487.2		Lipase	yes|up	1
MELO3C011484.2		Spermidine synthase	yes|up	1
MELO3C025233.2		Receptor-like kinase	yes|up	1
MELO3C015183.2		phospholipase A1-Igamma3, chloroplastic	yes|up	1
MELO3C015762.2		Auxin-responsive protein	yes|up	1
MELO3C002269.2		Boron transporter	yes|up	1
MELO3C016777.2		Kinesin-like protein	yes|up	1
MELO3C006433.2		RING-H2 finger protein ATL16	yes|up	1
MELO3C028525.2		Unknown protein	yes|up	1
MELO3C003407.2		Mitochondrial carrier protein	yes|up	1
MELO3C007395.2		Ankyrin repeat family protein	yes|up	1
MELO3C034954.2		cellulose synthase-like protein H2	yes|up	1
MELO3C011474.2		Ankyrin repeat family protein	yes|up	1
MELO3C014248.2		Fasciclin-like arabinogalactan protein	yes|up	1
MELO3C020567.2		beta-glucosidase BoGH3B-like	yes|up	1
MELO3C026964.2		Unknown protein	yes|up	1
MELO3C026374.2		17.5 kDa class I heat shock protein	yes|up	1
MELO3C024317.2		GDSL esterase/lipase 5-like	yes|up	1
MELO3C003604.2		Trihelix transcription factor ASR3	yes|up	1
MELO3C020590.2		UDP-glycosyltransferase	yes|up	1
MELO3C026967.2		GDSL esterase/lipase	yes|up	1
MELO3C023962.2		Leucine-rich repeat receptor-like protein kinase family	yes|up	1
MELO3C016322.2		cation/H(+) antiporter 18-like	yes|up	1
MELO3C022802.2		Sulfate transporter, putative	yes|up	1
MELO3C012053.2		thioredoxin H-type	yes|up	1
MELO3C011207.2		Endonuclease V-like protein	yes|up	1
MELO3C002510.2		oxygen-evolving enhancer protein 3-2, chloroplastic	yes|up	1
MELO3C011943.2		Unknown protein	yes|up	1
MELO3C011016.2		tubulin beta chain	yes|up	1
MELO3C016328.2		Dirigent protein	yes|up	1
MELO3C008252.2		Protease inhibitor/seed storage/lipid transfer family protein	yes|up	1
MELO3C003421.2		transcription factor bHLH71	yes|up	1
MELO3C016348.2		Receptor kinase, putative	yes|up	1
MELO3C005911.2		Aldo-keto reductase	yes|up	1
MELO3C019759.2		CMV 1a interacting protein 1	yes|up	1
MELO3C007691.2		Auxin-responsive protein	yes|up	1
MELO3C021168.2		GDSL esterase/lipase	yes|up	1
MELO3C018090.2		CTD small phosphatase-like protein	yes|up	1
MELO3C022867.2		Myb family transcription factor family protein	yes|up	1
MELO3C006587.2		Endonuclease/exonuclease/phosphatase family protein	yes|up	1
MELO3C006558.2		Stem-specific protein TSJT1	yes|up	1
MELO3C007687.2		Phosphoenolpyruvate carboxykinase	yes|up	1
MELO3C030852.2		Ulp1 peptidase-like	yes|up	1
MELO3C008410.2		Carboxypeptidase	yes|up	1
MELO3C024361.2		vacuolar protein sorting-associated protein 2 homolog 1-like	yes|up	1
MELO3C015456.2		Myb-like transcription factor family protein, putative	yes|up	1
MELO3C011271.2		14 kDa proline-rich protein DC2.15	yes|up	1
MELO3C016916.2		Receptor protein kinase	yes|up	1
MELO3C018834.2		Ubiquitin fusion degradation 1	yes|up	1
MELO3C007449.2		Nucleotide-sugar transporter	yes|up	1
MELO3C021012.2		Acyl-CoA N-acyltransferase with RING/FYVE/PHD-type zinc finger domain, putative	yes|up	1
MELO3C002457.2		Peroxidase	yes|up	1
MELO3C006248.2		DNA replication ATP-dependent helicase/nuclease DNA2	yes|up	1
MELO3C019379.2		dof zinc finger protein DOF1.8-like	yes|up	1
MELO3C011478.2		Ankyrin repeat family protein	yes|up	1
MELO3C020375.2		RING-H2 finger protein ATL52-like	yes|up	1
MELO3C019377.2		Thylakoid lumenal 17.4 kDa protein, chloroplastic	yes|up	1
MELO3C026811.2		endo-1,4-beta-xylanase A-like	yes|up	1
MELO3C015580.2		Arabinogalactan peptide 14	yes|up	1
MELO3C032259.2		glycine-rich cell wall structural protein 1.8-like	yes|up	1
MELO3C029831.2		Methyltransferase type 11	yes|up	1
MELO3C010392.2		Tm-1 protein	yes|up	1
MELO3C017400.2		phospholipase A2-alpha	yes|up	1
MELO3C006746.2		methyltransferase-like protein 13	yes|up	1
MELO3C017198.2		mitochondrial import inner membrane translocase subunit tim16	yes|up	1
MELO3C017496.2		pathogenesis-related protein PR-1	yes|up	1
MELO3C020984.2		BURP domain protein RD22	yes|up	1
MELO3C017245.2		squamosa promoter-binding-like protein 6	yes|up	1
MELO3C025495.2		Hydrolase family protein/HAD-superfamily protein	yes|up	1
MELO3C012178.2		protein PHYLLO, chloroplastic isoform X1	yes|up	1
MELO3C006836.2		Activating transcription factor 7-interacting 2	yes|up	1
MELO3C028997.2		NEP1-interacting protein-like 2 isoform X2	yes|up	1
MELO3C009203.2		tubulin beta chain-like	yes|up	1
MELO3C020755.2		Unknown protein	yes|up	1
MELO3C030316.2		Unknown protein	yes|up	1
MELO3C024122.2		Calcium-dependent protein kinase, putative	yes|up	1
MELO3C018766.2		Wound-responsive family protein	yes|up	1
MELO3C002421.2		Caffeoylshikimate esterase	yes|up	1
MELO3C027095.2		metal-nicotianamine transporter YSL1-like	yes|up	1
MELO3C028402.2		Transposon Ty3-I Gag-Pol polyprotein	yes|up	1
MELO3C026522.2		monosaccharide-sensing protein 2-like	yes|up	1
MELO3C018770.2		Wound-responsive family protein	yes|up	1
MELO3C007959.2		Eukaryotic translation initiation factor 3 subunit A, putative	yes|up	1
MELO3C020751.2		auxin-responsive protein SAUR64	yes|up	1
MELO3C003119.2		Heat shock 70 kDa protein	yes|up	1
MELO3C004922.2		alpha carbonic anhydrase 7-like	yes|up	1
MELO3C023353.2		Endoglucanase	yes|up	1
MELO3C020059.2		IAA-alanine resistance protein 1-like	yes|up	1
MELO3C018768.2		Wound-responsive family protein	yes|up	1
MELO3C010673.2		Transmembrane protein	yes|up	1
MELO3C024471.2		S-adenosylmethionine synthase	yes|up	1
MELO3C003968.2		Transcription factor	yes|up	1
MELO3C014234.2		Laccase	yes|up	1
MELO3C006482.2		NAD(P)H dehydrogenase 18	yes|up	1
MELO3C016409.2		Beta-galactosidase	yes|up	1
MELO3C012162.2		BnaC07g22510D protein	yes|up	1
MELO3C012478.2		Trihelix transcription factor ASIL2	yes|up	1
MELO3C005147.2		NADPH:QUINONE OXIDOREDUCTASE family protein	yes|up	1
MELO3C020763.2		auxin-responsive protein SAUR24-like	yes|up	1
MELO3C031839.2		zinc finger BED domain-containing protein RICESLEEPER 2-like	yes|up	1
MELO3C016056.2		monothiol glutaredoxin-S11	yes|up	1
MELO3C012216.2		Hexosyltransferase	yes|up	1
MELO3C012470.2		two-component response regulator ORR9-like	yes|up	1
MELO3C023569.2		Alpha-N-acetylglucosaminidase	yes|up	1
MELO3C014100.2		Heavy metal-associated isoprenylated plant protein 21	yes|up	1
MELO3C019793.2		Tyrosine-specific transport protein	yes|up	1
MELO3C026807.2		SABATH methyltransferase 9	yes|up	1
MELO3C010055.2		4-hydroxy-4-methyl-2-oxoglutarate aldolase	yes|up	1
MELO3C010878.2		BRI1 kinase inhibitor 1-like	yes|up	1
MELO3C010833.2		MYB transcription factor	yes|up	1
MELO3C015792.2		type I inositol polyphosphate 5-phosphatase 4	yes|up	1
MELO3C014724.2		Mitochondrial carrier family	yes|up	1
MELO3C020767.2		auxin-responsive protein SAUR21-like	yes|up	1
MELO3C007279.2		Pollen Ole e 1 allergen and extensin family protein	yes|up	1
MELO3C005746.2		Pectin lyase-like superfamily protein	yes|up	1
MELO3C020761.2		auxin-responsive protein SAUR24-like	yes|up	1
MELO3C024206.2		Chlorophyll a-b binding protein, chloroplastic	yes|up	1
MELO3C017390.2		DBH-like monooxygenase	yes|up	1
MELO3C007793.2		cytochrome P450 CYP736A12-like	yes|up	1
MELO3C013945.2		Small heat shock protein, chloroplastic	yes|up	1
MELO3C003331.2		BAX inhibitor-1	yes|up	1
MELO3C033455.2		protein FAR1-RELATED SEQUENCE 3-like	yes|up	1
MELO3C010454.2		Calmodulin, putative	yes|up	1
MELO3C001354.2		Kinase family protein	yes|up	1
MELO3C020770.2		auxin-responsive protein SAUR21-like	yes|up	1
MELO3C018413.2		Allene oxide synthase	yes|up	1
MELO3C020769.2		auxin-responsive protein SAUR21-like	yes|up	1
MELO3C018471.2		Leucine-rich repeat receptor-like protein kinase family	yes|up	1
MELO3C004568.2		Rac-like GTP binding protein	yes|up	1
MELO3C014238.2		aquaporin PIP2-1-like	yes|up	1
MELO3C007263.2		Protein E6	yes|up	1
MELO3C002641.2		Protein trichome birefringence	yes|up	1
MELO3C029740.2		phosphoethanolamine N-methyltransferase-like	yes|up	1
MELO3C007261.2		dnaJ protein homolog 1-like	yes|up	1
MELO3C001965.2		UPF0426 protein chloroplastic	yes|up	1
MELO3C020626.2		Expansin	yes|up	1
MELO3C020591.2		Glycosyltransferase	yes|up	1
MELO3C006997.2		galactan beta-1,4-galactosyltransferase GALS3-like	yes|up	1
MELO3C010872.2		Unknown protein	yes|up	1
MELO3C004096.2		Transcription factor protein	yes|up	1
MELO3C002511.2		Transmembrane protein, putative (DUF1218)	yes|up	1
MELO3C009325.2		POLAR LOCALIZATION DURING ASYMMETRIC DIVISION AND protein	yes|up	1
MELO3C027644.2		Unknown protein	yes|up	1
MELO3C017479.2		Xyloglucan endotransglucosylase/hydrolase	yes|up	1
MELO3C024828.2		Unknown protein	yes|up	1
MELO3C006246.2		ABC transporter family protein	yes|up	1
MELO3C005511.2		palmitoyl-protein thioesterase 1-like	yes|up	1
MELO3C011037.2		Phospho-2-dehydro-3-deoxyheptonate aldolase	yes|up	1
MELO3C018303.2		BAG family molecular chaperone regulator 1-like	yes|up	1
MELO3C024247.2		Late embryogenesis abundant protein	yes|up	1
MELO3C005001.2		dof zinc finger protein DOF5.3-like	yes|up	1
MELO3C015539.2		olee1-like protein	yes|up	1
MELO3C019832.2		p-loop nucleoside triphosphate hydrolase superfamily protein	yes|up	1
MELO3C007181.2		MADS box transcription factor AGAMOUS	yes|up	1
MELO3C017776.2		Peptidylprolyl isomerase	yes|up	1
MELO3C002183.2		Aquaporin-like protein	yes|up	1
MELO3C002700.2		Serine/threonine-protein kinase PLK4	yes|up	1
MELO3C003690.2		adenine nucleotide transporter BT1, chloroplastic/mitochondrial-like	yes|up	1
MELO3C022072.2		Trichome birefringence-like 19	yes|up	1
MELO3C007375.2		pectinesterase	yes|up	1
MELO3C005095.2		proline-rich receptor-like protein kinase PERK3	yes|up	1
MELO3C028553.2		Unknown protein	yes|up	1
MELO3C014752.2		Glyceraldehyde-3-phosphate dehydrogenase	yes|up	1
MELO3C027809.2		LOW QUALITY PROTEIN: gamma-aminobutyrate transaminase POP2, mitochondrial-like	yes|up	1
MELO3C020386.2		E3 ubiquitin-protein ligase LAP	yes|up	1
MELO3C013562.2		Flavin-containing monooxygenase	yes|up	1
MELO3C010601.2		LysM domain-containing GPI-anchored protein 1	yes|up	1
MELO3C028482.2		Transposon Ty3-G Gag-Pol polyprotein	yes|up	1
MELO3C002200.2		ABC transporter A family protein	yes|up	1
MELO3C030433.2		Unknown protein	yes|up	1
MELO3C023069.2		Equilibrative nucleoside transporter	yes|up	1
MELO3C023496.2		Carboxyl-terminal peptidase, putative (DUF239)	yes|up	1
MELO3C015076.2		Chlorophyll a-b binding protein, chloroplastic	yes|up	1
MELO3C018626.2		12-oxophytodienoate reductase-like protein	yes|up	1
MELO3C025857.2		villin-1	yes|up	1
MELO3C009892.2		Auxin efflux carrier component	yes|up	1
MELO3C004117.2		Carboxypeptidase	yes|up	1
MELO3C007466.2		RNA cytidine acetyltransferase	yes|up	1
MELO3C004439.2		Protein phosphatase 2c, putative	yes|up	1
MELO3C013956.2		14 kDa proline-rich protein DC2.15	yes|up	1
MELO3C034906.2		G-box-binding factor 1 isoform X2	yes|up	1
MELO3C015294.2		Unknown protein	yes|up	1
MELO3C024704.2		Xyloglucan endotransglucosylase/hydrolase	yes|up	1
MELO3C013769.2		Seven transmembrane receptor	yes|up	1
MELO3C004078.2		Protein DETOXIFICATION	yes|up	1
MELO3C006644.2		protein SRG1	yes|up	1
MELO3C016230.2		Pectinesterase	yes|up	1
MELO3C021091.2		Sulfate/thiosulfate import ATP-binding protein cysA, putative	yes|up	1
MELO3C021147.2		14 kDa proline-rich protein DC2.15, putative	yes|up	1
MELO3C017297.2		protein ASPARTIC PROTEASE IN GUARD CELL 1-like	yes|up	1
MELO3C009400.2		S-locus F-box protein type-11	yes|up	1
MELO3C005934.2		3-oxo-5-alpha-steroid 4-dehydrogenase (DUF1295)	yes|up	1
MELO3C012368.2		transcriptional activator DEMETER isoform X1	yes|up	1
MELO3C011254.2		UPF0481 protein At3g47200	yes|up	1
MELO3C004449.2		leucine-rich repeat receptor-like protein kinase TDR	yes|up	1
MELO3C024583.2		NDR1/HIN1-like protein 12	yes|up	1
MELO3C006531.2		Transcription repressor OFP12	yes|up	1
MELO3C015964.2		Endoglucanase	yes|up	1
MELO3C009966.2		ADP-ribosylation factor-like	yes|up	1
MELO3C023519.2		Beta-glucosidase	yes|up	1
MELO3C005561.2		Monocopper oxidase family protein	yes|up	1
MELO3C015711.2		Carboxypeptidase	yes|up	1
MELO3C034144.2		Unknown protein	yes|up	1
MELO3C031507.2		LINE-1 retrotransposable element ORF2 protein	yes|up	1
MELO3C019202.2		Receptor-like protein kinase, putative	yes|up	1
MELO3C006092.2		Glycoside hydrolase family 28 protein/polygalacturonase family protein	yes|up	1
MELO3C027767.2		Unknown protein	yes|up	1
MELO3C020979.2		Glucan endo-1,3-beta-glucosidase, putative	yes|up	1
MELO3C022028.2		Transcription factor bHLH151, putative	yes|up	1
MELO3C005464.2		Oleosin-like protein	yes|up	1
MELO3C006090.2		Receptor-like kinase	yes|up	1
MELO3C009476.2		Alpha carbonic anhydrase	yes|up	1
MELO3C011858.2		4-coumarate--CoA ligase-like 1	yes|up	1
MELO3C018531.2		Short hypocotyl in white light1 protein	yes|up	1
MELO3C015701.2		Cysteine proteinase	yes|up	1
MELO3C007036.2		Protein MOR1	yes|up	1
MELO3C003061.2		Ribosomal protein S13	yes|up	1
MELO3C008215.2		Lysine histidine transporter	yes|up	1
MELO3C022819.2		Myosin heavy chain-like protein, putative	yes|up	1
MELO3C002515.2		Eukaryotic translation initiation factor-like protein	yes|up	1
MELO3C007569.2		Kinase family protein	yes|up	1
MELO3C024324.2		Chaperone protein DnaJ	yes|up	1
MELO3C011242.2		UPF0481 protein At3g47200	yes|up	1
MELO3C014534.2		G2/mitotic-specific cyclin S13-7	yes|up	1
MELO3C023065.2		Late embryogenesis abundant protein (LEA) family protein	yes|up	1
MELO3C002144.2		Receptor-like kinase 1	yes|up	1
MELO3C013487.2		AT4g35320/F23E12_120	yes|up	1
MELO3C005229.2		12-oxophytodienoate reductase-like protein	yes|up	1
MELO3C014508.2		Plant/F24K9-26 protein	yes|up	1
MELO3C012440.2		Carboxypeptidase	yes|up	1
MELO3C013675.2		TOX high mobility group box family member 4-A, putative isoform 4	yes|up	1
MELO3C005559.2		transaldolase	yes|up	1
MELO3C018801.2		B-box zinc finger protein 21	yes|up	1
MELO3C000225.2		disease resistance protein RGA2-like	yes|up	1
MELO3C019680.2		Glucan endo-1,3-beta-glucosidase-like protein 1	yes|up	1
MELO3C002416.2		Ankyrin repeat family protein	yes|up	1
MELO3C005413.2		Receptor-like protein kinase	yes|up	1
MELO3C021941.2		long chain acyl-CoA synthetase 2	yes|up	1
MELO3C000087.2		axial regulator YABBY 1-like	yes|up	1
MELO3C019334.2		dnaJ homolog subfamily B member 13-like	yes|up	1
MELO3C019312.2		Basic-leucine zipper transcription factor family protein	yes|up	1
MELO3C019368.2		At5g35732	yes|up	1
MELO3C002130.2		tubulin beta chain-like	yes|up	1
MELO3C002132.2		Auxin efflux carrier component	yes|up	1
MELO3C026755.2		Xyloglucan endotransglucosylase/hydrolase	yes|up	1
MELO3C021194.2		pollen-specific leucine-rich repeat extensin-like protein 3	yes|up	1
MELO3C004300.2		GDSL esterase/lipase	yes|up	1
MELO3C007179.2		Subtilisin-like protease	yes|up	1
MELO3C016806.2		Glycosyl hydrolase family 35 protein, putative	yes|up	1
MELO3C021884.2		S-norcoclaurine synthase 1-like	yes|up	1
MELO3C019983.2		Wound-responsive family protein	yes|up	1
MELO3C021033.2		Spindle and kinetochore-associated protein 1-like protein	yes|up	1
MELO3C027337.2		Methyladenine glycosylase	yes|up	1
MELO3C009523.2		protein SMAX1-LIKE 3	yes|up	1
MELO3C026278.2		Receptor protein kinase, putative	yes|up	1
MELO3C016746.2		Calcium-binding EF-hand family protein, putative	yes|up	1
MELO3C005259.2		Vacuolar iron transporter 1	yes|up	1
MELO3C008060.2		photosystem I reaction center subunit N, chloroplastic	yes|up	1
MELO3C028033.2		Coatomer subunit beta'	yes|up	1
MELO3C005484.2		protein NRT1/ PTR FAMILY 5.10-like	yes|up	1
MELO3C026955.2		Superoxide dismutase [Cu-Zn]	yes|up	1
MELO3C021955.2		Cysteine-histidine-rich C1 domain family protein	yes|up	1
MELO3C008098.2		dynamin-2A-like	yes|up	1
MELO3C014614.2		Leucine-rich repeat receptor-like protein kinase family	yes|up	1
MELO3C006476.2		Auxin-responsive protein	yes|up	1
MELO3C020271.2		major latex protein 15-like	yes|up	1
MELO3C026784.2		serine/threonine-protein kinase BLUS1-like	yes|up	1
MELO3C018785.2		Xyloglucan endotransglucosylase/hydrolase	yes|up	1
MELO3C024308.2		LL-diaminopimelate aminotransferase	yes|up	1
MELO3C019336.2		Unknown protein	yes|up	1
MELO3C022409.2		Pentatricopeptide repeat-containing protein	yes|up	1
MELO3C017915.2		Calcium-dependent phosphotriesterase superfamily protein	yes|up	1
MELO3C002999.2		Leucine-rich repeat protein kinase family protein	yes|up	1
MELO3C014792.2		Methyltransferase, putative	yes|up	1
MELO3C008767.2		2-alkenal reductase (NADP(+)-dependent)	yes|up	1
MELO3C017926.2		Long cell-linked locus protein, putative, expressed	yes|up	1
MELO3C011413.2		cytochrome P450 78A5	yes|up	1
MELO3C006400.2		50S ribosomal protein L28, chloroplastic	yes|up	1
MELO3C004207.2		Wall-associated receptor kinase-like 20	yes|up	1
MELO3C002007.2		Flavin-containing monooxygenase	yes|up	1
MELO3C007219.2		Protein trichome birefringence	yes|up	1
MELO3C021951.2		protein EMBRYO SAC DEVELOPMENT ARREST 3, chloroplastic	yes|up	1
MELO3C031563.2		Unknown protein	yes|up	1
MELO3C012012.2		RING-H2 finger protein ATL46	yes|up	1
MELO3C021686.2		Xyloglucan endotransglucosylase/hydrolase	yes|up	1
MELO3C004748.2		Unknown protein	yes|up	1
MELO3C003846.2		Glucan endo-1,3-beta-glucosidase, putative	yes|up	1
MELO3C007794.2		cytochrome P450 CYP736A12-like	yes|up	1
MELO3C022498.2		Ankyrin repeat/KH domain protein (DUF1442)	yes|up	1
MELO3C021688.2		Unknown protein	yes|up	1
MELO3C010045.2		Phosphoglycolate phosphatase-like protein	yes|up	1
MELO3C005348.2		Phosphoenolpyruvate carboxylase protein	yes|up	1
MELO3C003121.2		Unknown protein	yes|up	1
MELO3C020765.2		auxin-responsive protein SAUR24-like	yes|up	1
MELO3C015406.2		RNA-dependent RNA polymerase	yes|up	1
MELO3C002426.2		Ankyrin repeat family protein	yes|up	1
MELO3C027385.2		Vat protein	yes|up	1
MELO3C006690.2		Pectin lyase-like superfamily protein	yes|up	1
MELO3C023265.2		Unknown protein	yes|up	1
MELO3C020766.2		auxin-responsive protein SAUR21-like	yes|up	1
MELO3C018247.2		beta-glucosidase 18-like	yes|up	1
MELO3C021142.2		Amaranthin-like lectin	yes|up	1
MELO3C007601.2		Lysine-rich arabinogalactan protein 18	yes|up	1
MELO3C014173.2		65-kDa microtubule-associated protein 1	yes|up	1
MELO3C010463.2		E3 ubiquitin-protein ligase RING1-like isoform X1	yes|up	1
MELO3C017254.2		Sterile alpha motif domain-containing family protein	yes|up	1
MELO3C014644.2		Enoyl-[acyl-carrier protein] reductase	yes|up	1
MELO3C010459.2		DIS3-like exonuclease 2	yes|up	1
MELO3C015691.2		3-hydroxy-3-methylglutaryl coenzyme A reductase	yes|up	1
MELO3C014310.2		Auxin-responsive protein	yes|up	1
MELO3C013007.2		profilin-like	yes|up	1
MELO3C018408.2		methyltransferase-like protein 13	yes|up	1
MELO3C018631.2		7-deoxyloganetin glucosyltransferase-like	yes|up	1
MELO3C021176.2		delta(8)-fatty-acid desaturase 2	yes|up	1
MELO3C008161.2		Peptidase C45, acyl-coenzyme A:6-aminopenicillanic acid acyl-transferase	yes|up	1
MELO3C023194.2		Aspartic proteinase Asp1	yes|up	1
MELO3C011417.2		Protein SPIRAL1	yes|up	1
MELO3C016720.2		Lysine/histidine transporter	yes|up	1
MELO3C012358.2		copper transport protein ATX1-like	yes|up	1
MELO3C012607.2		guanine nucleotide exchange factor SPIKE 1	yes|up	1
MELO3C023819.2		3-ketoacyl-CoA synthase	yes|up	1
MELO3C010904.2		dof zinc finger protein DOF1.6-like	yes|up	1
MELO3C012133.2		At2g03350	yes|up	1
MELO3C024857.2		1-aminocyclopropane-1-carboxylate oxidase	yes|up	1
MELO3C024753.2		transmembrane protein 18	yes|up	1
MELO3C035631.2		Unknown protein	yes|up	1
MELO3C016110.2		Protein trichome birefringence	yes|up	1
MELO3C003548.2		Unknown protein	yes|up	1
MELO3C002020.2		Chaperone protein	yes|up	1
MELO3C004388.2		photosystem II reaction center W protein, chloroplastic-like	yes|up	1
MELO3C017923.2		Beta-D-xylosidase family protein	yes|up	1
MELO3C004658.2		protein STRICTOSIDINE SYNTHASE-LIKE 4-like isoform X1	yes|up	1
MELO3C010765.2		Unknown protein	yes|up	1
MELO3C015933.2		DNAJ heat shock N-terminal domain-containing protein	yes|up	1
MELO3C022249.2		zyxin isoform X1	yes|up	1
MELO3C016874.2		Alpha/beta-Hydrolases superfamily protein	yes|up	1
MELO3C034915.2		Unknown protein	yes|up	1
MELO3C005241.2		65-kDa microtubule-associated protein 6	yes|up	1
MELO3C003677.2		V-type proton ATPase proteolipid subunit	yes|up	1
MELO3C006276.2		At5g17610	yes|up	1
MELO3C016943.2		Peroxidase	yes|up	1
MELO3C017429.2		pathogenesis-related homeodomain protein	yes|up	1
MELO3C005052.2		Laccase	yes|up	1
MELO3C007302.2		bifunctional epoxide hydrolase 2-like	yes|up	1
MELO3C016852.2		zinc finger CCCH domain-containing protein 20-like	yes|up	1
MELO3C002205.2		pectate lyase-like	yes|up	1
MELO3C031714.2		Unknown protein	yes|up	1
MELO3C007884.2		cytochrome P450 84A1-like	yes|up	1
MELO3C015572.2		Unknown protein	yes|up	1
MELO3C035274.2		17.5 kDa class I heat shock protein	yes|up	1
MELO3C003385.2		Cytochrome P450	yes|up	1
MELO3C007663.2		transcription factor RAX2	yes|up	1
MELO3C016482.2		Zinc finger CCCH domain protein	yes|up	1
MELO3C015574.2		Nuclear polyadenylated RNA-binding protein	yes|up	1
MELO3C002079.2		protein ASPARTIC PROTEASE IN GUARD CELL 1-like	yes|up	1
MELO3C025332.2		Unknown protein	yes|up	1
MELO3C026703.2		Protein SULFUR DEFICIENCY-INDUCED 1	yes|up	1
MELO3C003299.2		Auxin transporter-like protein 2	yes|up	1
MELO3C027748.2		Unknown protein	yes|up	1
MELO3C006621.2		Glutaredoxin	yes|up	1
MELO3C014618.2		Histone H3	yes|up	1
MELO3C015575.2		Carboxyl-terminal peptidase, putative (DUF239)	yes|up	1
MELO3C009136.2		Abscisic acid receptor PYL4	yes|up	1
MELO3C012508.2		protein RADIALIS-like 1	yes|up	1
MELO3C005883.2		Zinc finger protein CONSTANS	yes|up	1
MELO3C011460.2		Transmembrane protein, putative	yes|up	1
MELO3C023034.2		Eisosome protein	yes|up	1
MELO3C022175.2		succinate dehydrogenase assembly factor 1, mitochondrial	yes|up	1
MELO3C013725.2		Transducin family protein / WD-40 repeat family protein	yes|up	1
MELO3C012103.2		E3 ubiquitin-protein ligase RING1-like	yes|up	1
MELO3C032018.2		Transposon Ty3-I Gag-Pol polyprotein	yes|up	1
MELO3C015550.2		Pectinesterase	yes|up	1
MELO3C004059.2		(R)-mandelonitrile lyase 1-like	yes|up	1
MELO3C017745.2		F12F1.11	yes|up	1
MELO3C023022.2		protein NRT1/ PTR FAMILY 5.2-like	yes|up	1
MELO3C011287.2		ethylene-responsive transcription factor ERF003-like	yes|up	1
MELO3C015804.2		heat stress transcription factor A-6b-like isoform X1	yes|up	1
MELO3C022243.2		BnaCnng29530D protein	yes|up	1
MELO3C009977.2		Protein MGF 360-10L	yes|up	1
MELO3C009556.2		Glutaredoxin family protein, putative	yes|up	1
MELO3C012601.2		Transglycosylase SLT domain containing protein expressed	yes|up	1
MELO3C021364.2		Sodium/hydrogen exchanger	yes|up	1
MELO3C014860.2		Transcription factor GTE8	yes|up	1
MELO3C030923.2		Unknown protein	yes|up	1
MELO3C013387.2		Auxin-responsive family protein	yes|up	1
MELO3C005949.2		IQ-domain 17	yes|up	1
MELO3C017453.2		Protein kinase family protein	yes|up	1
MELO3C005978.2		homeobox-leucine zipper protein HAT3-like	yes|up	1
MELO3C033058.2		WAT1-related protein	yes|up	1
MELO3C021797.2		Pyruvate kinase	yes|up	1
MELO3C027112.2		Protein PHLOEM PROTEIN 2-LIKE A1	yes|up	1
MELO3C016221.2		ABC transporter G family member 14	yes|up	1
MELO3C006524.2		At3g22540	yes|up	1
MELO3C008143.2		F1O19.11 protein	yes|up	1
MELO3C010747.2		IQ domain-containing protein IQM1	yes|up	1
MELO3C003469.2		probably inactive leucine-rich repeat receptor-like protein kinase At2g25790	yes|up	1
MELO3C006609.2		CASP-like protein	yes|up	1
MELO3C011883.2		OTU domain-containing protein	yes|up	1
MELO3C022013.2		Kinase family protein	yes|up	1
MELO3C009979.2		Raffinose synthase	yes|up	1
MELO3C034446.2		Unknown protein	yes|up	1
MELO3C016783.2		Calcium-binding protein	yes|up	1
MELO3C005290.2		Endoglucanase	yes|up	1
MELO3C007716.2		MADS-box protein SVP-like	yes|up	1
MELO3C015451.2		inorganic pyrophosphatase 2-like	yes|up	1
MELO3C006510.2		Protein tesmin/TSO1-like CXC 2	yes|up	1
MELO3C016703.2		Unknown protein	yes|up	1
MELO3C002338.2		Nucleoside diphosphate kinase	yes|up	1
MELO3C021111.2		EPIDERMAL PATTERNING FACTOR-like protein 9	yes|up	1
MELO3C008358.2		Chlorophyll a-b binding protein, chloroplastic	yes|up	1
MELO3C018132.2		Kinesin-like protein	yes|up	1
MELO3C034452.2		Alpha/beta-Hydrolases superfamily protein	yes|up	1
MELO3C005502.2		ethylene-responsive transcription factor 1A-like	yes|up	1
MELO3C019126.2		cysteine proteinase inhibitor A	yes|up	1
MELO3C003813.2		Mannan endo-1,4-beta-mannosidase-like protein	yes|up	1
MELO3C021566.2		Chaperone protein DnaJ	yes|up	1
MELO3C017324.2		L-Ala-D/L-amino acid epimerase	yes|up	1
MELO3C032211.2		zinc finger BED domain-containing protein RICESLEEPER 3-like	yes|up	1
MELO3C021708.2		Ubiquinol oxidase	yes|up	1
MELO3C006383.2		acid phosphatase 1-like	yes|up	1
MELO3C011374.2		Rhomboid-like protein	yes|up	1
MELO3C017662.2		leucine-rich repeat receptor-like protein kinase TDR	yes|up	1
MELO3C014392.2		ent-copalyl diphosphate synthase, chloroplastic	yes|up	1
MELO3C025677.2		protein SRG1-like	yes|up	1
MELO3C006335.2		Serine/threonine protein kinase, putative	yes|up	1
MELO3C017437.2		Core-2/I-branching beta-16-N-acetylglucosaminyltransferase family protein	yes|up	1
MELO3C016091.2		Protein IQ-DOMAIN 1	yes|up	1
MELO3C012417.2		Tyramine N-feruloyltransferase 4/11	yes|up	1
MELO3C014390.2		mavicyanin-like	yes|up	1
MELO3C013868.2		Cytochrome P450 family ent-kaurenoic acid oxidase	yes|up	1
MELO3C010923.2		NAC domain-containing protein 13-like	yes|up	1
MELO3C025764.2		syntaxin-71 isoform X1	yes|up	1
MELO3C017842.2		Formamidopyrimidine-DNA glycosylase	yes|up	1
MELO3C024094.2		extensin-3	yes|up	1
MELO3C013884.2		E3 ubiquitin-protein ligase LAP	yes|up	1
MELO3C021331.2		Rapid alkalinization factor	yes|up	1
MELO3C020932.2		Rapid alkalinization factor	yes|up	1
MELO3C013804.2		Protein LOW PSII ACCUMULATION 3, chloroplastic	yes|up	1
MELO3C004513.2		protein NRT1/ PTR FAMILY 6.2	yes|up	1
MELO3C006806.2		Unknown protein	yes|up	1
MELO3C007901.2		WEB family protein At3g51220	yes|up	1
MELO3C013127.2		indole-3-acetate O-methyltransferase 1	yes|up	1
MELO3C026734.2		lamin-like protein	yes|up	1
MELO3C007152.2		Leucine-rich receptor-like protein kinase family protein	yes|up	1
MELO3C016449.2		22.0 kDa class IV heat shock protein	yes|up	1
MELO3C010316.2		Receptor-like kinase	yes|up	1
MELO3C005526.2		Aquaporin 1	yes|up	1
MELO3C015649.2		Cytosine-specific methyltransferase	yes|up	1
MELO3C018765.2		AT4g28240/F26K10_120	yes|up	1
MELO3C002441.2		Ankyrin repeat-containing protein	yes|up	1
MELO3C009089.2		Receptor protein kinase, putative	yes|up	1
MELO3C023309.2		SNF1-related protein kinase regulatory subunit gamma-1-like	yes|up	1
MELO3C009683.2		Serine hydrolase FSH	yes|up	1
MELO3C022315.2		MADS-box transcription factor 8-like	yes|up	1
MELO3C014154.2		Syntaxin-51	yes|up	1
MELO3C009996.2		dnaJ protein homolog	yes|up	1
MELO3C028523.2		Transcription factor LHW	yes|up	1
MELO3C002285.2		Carboxyl-terminal peptidase, putative (DUF239)	yes|up	1
MELO3C009267.2		RING-H2 finger protein ATL33	yes|up	1
MELO3C003134.2		Expansin	yes|up	1
MELO3C000256.2		Coatomer subunit beta'	yes|up	1
MELO3C011062.2		Serine hydrolase FSH	yes|up	1
MELO3C026972.2		3-hydroxyisobutyryl-CoA hydrolase-like protein	yes|up	1
MELO3C011237.2		acyl-protein thioesterase 2-like	yes|up	1
MELO3C006328.2		Vesicle-associated membrane protein, putative	yes|up	1
MELO3C022979.2		CASP-like protein	yes|up	1
MELO3C003916.2		Cellulose synthase	yes|up	1
MELO3C017252.2		Retrovirus-related Pol polyprotein from transposon TNT 1-94	yes|up	1
MELO3C006409.2		Glycolipid transfer protein domain-containing protein	yes|up	1
MELO3C005212.2		Unknown protein	yes|up	1
MELO3C035029.2		Myb transcription factor	yes|up	1
MELO3C033578.2		Unknown protein	yes|up	1
MELO3C025732.2		NEDD8-specific protease 1	yes|up	1
MELO3C009144.2		transcription factor bHLH140	yes|up	1
MELO3C024890.2		beta-(1,2)-xylosyltransferase	yes|up	1
MELO3C012512.2		protein RADIALIS-like 2	yes|up	1
MELO3C014587.2		photosystem II 5 kDa protein, chloroplastic-like	yes|up	1
MELO3C012043.2		CLAVATA3/ESR (CLE)-related 25-like protein	yes|up	1
MELO3C017126.2		Mannose-1-phosphate guanyltransferase, putative	yes|up	1
MELO3C024885.2		ATP-dependent DNA helicase	yes|up	1
MELO3C026603.2		F-box protein	yes|up	1
MELO3C017583.2		3-hydroxyacyl-[acyl-carrier-protein] dehydratase FabZ	yes|up	1
MELO3C018661.2		heavy metal-associated isoprenylated plant protein 3-like	yes|up	1
MELO3C024162.2		Oil body-associated protein 1A	yes|up	1
MELO3C016394.2		Gamma carbonic anhydrase 1, mitochondrial	yes|up	1
MELO3C025744.2		Zinc finger family protein, putative	yes|up	1
MELO3C016725.2		Disease resistance family protein	yes|up	1
MELO3C021143.2		Pore-forming toxin-like protein Hfr-2	yes|up	1
MELO3C019206.2		cytochrome P450 81E8-like	yes|up	1
MELO3C008663.2		photosystem I reaction center subunit IV, chloroplastic-like	yes|up	1
MELO3C024660.2		Auxin-responsive protein	yes|up	1
MELO3C022303.2		protein CURVATURE THYLAKOID 1B, chloroplastic	yes|up	1
MELO3C008436.2		wall-associated receptor kinase 2-like	yes|up	1
MELO3C016346.2		Myosin heavy chain-related protein	yes|up	1
MELO3C010786.2		growth-regulating factor 6-like	yes|up	1
MELO3C022980.2		WAT1-related protein	yes|up	1
MELO3C004234.2		protein ALWAYS EARLY 2-like	yes|up	1
MELO3C015772.2		photosystem II reaction center W protein, chloroplastic-like	yes|up	1
MELO3C009798.2		inactive TPR repeat-containing thioredoxin TTL3-like	yes|up	1
MELO3C017154.2		protein NRT1/ PTR FAMILY 4.6-like	yes|up	1
MELO3C023440.2		LRR receptor-like serine/threonine-protein kinase GSO2	yes|up	1
MELO3C004262.2		TMV resistance protein N-like	yes|up	1
MELO3C025596.2		Transmembrane protein, putative	yes|up	1
MELO3C008466.2		Calcium-binding family protein	yes|up	1
MELO3C021385.2		Phosphatase 2C family protein	yes|up	1
MELO3C026831.2		RING-H2 finger protein	yes|up	1
MELO3C006536.2		Heat shock 70 kDa protein	yes|up	1
MELO3C002156.2		AT-rich interactive domain-containing protein 1A	yes|up	1
MELO3C004603.2		Protein-tyrosine phosphatase mitochondrial 1	yes|up	1
MELO3C012142.2		Alpha-1,4 glucan phosphorylase	yes|up	1
MELO3C018674.2		phosphatidylserine decarboxylase proenzyme 2-like	yes|up	1
MELO3C006756.2		Protein CHUP1, chloroplastic	yes|up	1
MELO3C006053.2		protein CURVATURE THYLAKOID 1A, chloroplastic	yes|up	1
MELO3C012144.2		Zinc finger family protein	yes|up	1
MELO3C011801.2		WAT1-related protein At5g07050	yes|up	1
MELO3C017507.2		glutamate receptor 2.7-like	yes|up	1
MELO3C024950.2		Cellulose synthase, putative	yes|up	1
MELO3C018758.2		Secretory carrier-associated membrane protein	yes|up	1
MELO3C017905.2		GDSL esterase/lipase	yes|up	1
MELO3C006029.2		cyclic nucleotide-gated ion channel 1-like	yes|up	1
MELO3C003918.2		Receptor-like protein kinase	yes|up	1
MELO3C002351.2		Receptor protein kinase-like protein	yes|up	1
MELO3C022200.2		GDSL esterase/lipase	yes|up	1
MELO3C031981.2		Unknown protein	yes|up	1
MELO3C020753.2		auxin-responsive protein SAUR21-like	yes|up	1
MELO3C017176.2		Geranylgeranyl reductase family protein	yes|up	1
MELO3C006039.2		vestitone reductase-like isoform X1	yes|up	1
MELO3C020845.2		Glycosyltransferase	yes|up	1
MELO3C016845.2		squalene monooxygenase-like	yes|up	1
MELO3C014441.2		ethylene-responsive transcription factor 3-like	yes|up	1
MELO3C007928.2		GDSL esterase/lipase EXL3-like	yes|up	1
MELO3C020644.2		Clathrin interactor EPSIN 2	yes|up	1
MELO3C024230.2		Heat shock 70 kDa protein, putative	yes|up	1
MELO3C013403.2		auxin-responsive protein SAUR36-like	yes|up	1
MELO3C019382.2		Rhodanese-like domain containing protein	yes|up	1
MELO3C006329.2		Protein SULFUR DEFICIENCY-INDUCED 1	yes|up	1
MELO3C009611.2		activator of 90 kDa heat shock protein ATPase homolog 1	yes|up	1
MELO3C006933.2		NADH-ubiquinone reductase complex 1 MLRQ subunit	yes|up	1
MELO3C012138.2		heparanase-like protein 1	yes|up	1
MELO3C023188.2		Beta-galactosidase	yes|up	1
MELO3C022560.2		protein MICRORCHIDIA 7	yes|up	1
MELO3C033836.2		Unknown protein	yes|up	1
MELO3C014124.2		photosystem I reaction center subunit V, chloroplastic	yes|up	1
MELO3C007092.2		geranylgeranyl transferase type-2 subunit alpha	yes|up	1
MELO3C012168.2		Unknown protein	yes|up	1
MELO3C018554.2		DNA-directed RNA polymerase subunit beta	yes|up	1
MELO3C031330.2		Vat protein	yes|up	1
MELO3C018891.2		At5g35732	yes|up	1
MELO3C018873.2		Protein IQ-DOMAIN 1	yes|up	1
MELO3C030984.2		Unknown protein	yes|up	1
MELO3C009185.2		JOSEPHIN-like protein, putative	yes|up	1
MELO3C010174.2		protein ECERIFERUM 3	yes|up	1
MELO3C030674.2		Unknown protein	yes|up	1
MELO3C007175.2		codeine O-demethylase-like	yes|up	1
MELO3C029343.2		Replication protein A 70 kDa DNA-binding subunit	yes|up	1
MELO3C013399.2		auxin-induced protein 15A-like	yes|up	1
MELO3C004930.2		Topoisomerase 1-associated factor 1	yes|up	1
MELO3C012925.2		Hexosyltransferase	yes|up	1
MELO3C007445.2		At4g16447	yes|up	1
MELO3C011397.2		phosphatidylinositol 4-kinase gamma 7	yes|up	1
MELO3C021350.2		monothiol glutaredoxin-S2-like	yes|up	1
MELO3C016970.2		Chaperone protein	yes|up	1
MELO3C012498.2		protein RADIALIS-like 3	yes|up	1
MELO3C023866.2		Expansin	yes|up	1
MELO3C004968.2		Cell division cycle protein 48 isogeny	yes|up	1
MELO3C013397.2		auxin-responsive protein SAUR21-like	yes|up	1
MELO3C026509.2		microtubule-associated protein TORTIFOLIA1-like	yes|up	1
MELO3C003241.2		proline-rich receptor-like protein kinase PERK8	yes|up	1
MELO3C023567.2		LOW QUALITY PROTEIN: disease resistance protein RGA2-like	yes|up	1
MELO3C010822.2		Gibberellin-regulated protein 1	yes|up	1
MELO3C031322.2		LOW QUALITY PROTEIN: disease resistance protein RPP4-like	yes|up	1
MELO3C004113.2		GDP-mannose 3,5-epimerase 1	yes|up	1
MELO3C002365.2		Molybdenum cofactor sulfurase	yes|up	1
MELO3C002685.2		endoglucanase 9-like	yes|up	1
MELO3C019911.2		protein SMAX1-LIKE 3-like	yes|up	1
MELO3C005794.2		Glucan endo-1,3-beta-glucosidase, putative	yes|up	1
MELO3C017053.2		Cysteine proteinase	yes|up	1
MELO3C009920.2		protein NRT1/ PTR FAMILY 5.8-like	yes|up	1
MELO3C026051.2		Aspartate aminotransferase	yes|up	1
MELO3C010874.2		calcium-binding protein-like	yes|up	1
MELO3C013924.2		1-aminocyclopropane-1-carboxylate oxidase-like	yes|up	1
MELO3C026071.2		Transmembrane protein, putative	yes|up	1
MELO3C009926.2		Gibberellin-regulated protein 2	yes|up	1
MELO3C013926.2		ethylene-responsive transcription factor ERF039	yes|up	1
MELO3C035662.2		5'-nucleotidase domain-containing protein	yes|up	1
MELO3C024380.2		At1g72690	yes|up	1
MELO3C019921.2		Phospholipid-transporting ATPase	yes|up	1
MELO3C026507.2		CLAVATA3/ESR (CLE)-related 25-like protein	yes|up	1
MELO3C013761.2		MLO-like protein	yes|up	1
MELO3C021981.2		Transcription factor protein	yes|up	1
MELO3C004574.2		Lactoylglutathione lyase	yes|up	1
MELO3C016268.2		cellulose synthase-like protein G3	yes|up	1
MELO3C017823.2		protein NRT1/ PTR FAMILY 6.1	yes|up	1
MELO3C021600.2		cytochrome P450 724B1	yes|up	1
MELO3C002272.2		Transmembrane protein, putative	yes|up	1
MELO3C023842.2		WAT1-related protein	yes|up	1
MELO3C014453.2		Protein trichome birefringence	yes|up	1
MELO3C016246.2		Kinase family protein	yes|up	1
MELO3C010694.2		Protein phosphatase 2c, putative	yes|up	1
MELO3C017669.2		Transcription factor protein	yes|up	1
MELO3C025405.2		early nodulin-like protein 3	yes|up	1
MELO3C021608.2		zinc finger protein CONSTANS-LIKE 6	yes|up	1
MELO3C016294.2		Nucleoside diphosphate kinase	yes|up	1
MELO3C019651.2		peptidyl-prolyl cis-trans isomerase FKBP5	yes|up	1
MELO3C006789.2		transcription factor bHLH62-like	yes|up	1
MELO3C006186.2		AT-hook motif nuclear-localized protein 1	yes|up	1
MELO3C029441.2		AP2/ERF and B3 domain-containing transcription factor At1g50680-like	yes|up	1
MELO3C015184.2		MP domain-containing protein	yes|up	1
MELO3C020398.2		Unknown protein	yes|up	1
MELO3C004528.2		SH3 and FCH domain-containing protein DDB_G0271676	yes|up	1
MELO3C023947.2		O-fucosyltransferase family protein	yes|up	1
MELO3C005817.2		Aquaporin-like protein	yes|up	1
MELO3C003822.2		Cysteine/Histidine-rich C1 domain family protein, putative	yes|up	1
MELO3C015098.2		Tubulin beta chain	yes|up	1
MELO3C015203.2		No apical meristem (NAM) protein	yes|up	1
MELO3C025771.2		Hydroxyproline-rich glycoprotein	yes|up	1
MELO3C032539.2		protein SIEL isoform X2	yes|up	1
MELO3C003362.2		Glycine-rich protein	yes|up	1
MELO3C005291.2		21 kDa protein	yes|up	1
MELO3C003143.2		Hsp70 nucleotide exchange factor fes1	yes|up	1
MELO3C005293.2		Phosphoglucomutase, putative	yes|up	1
MELO3C023251.2		callose synthase 5	yes|up	1
MELO3C012324.2		3-oxo-5-alpha-steroid 4-dehydrogenase 1-like	yes|up	1
MELO3C009428.2		glucomannan 4-beta-mannosyltransferase 9-like	yes|up	1
MELO3C012387.2		glycine-rich cell wall structural protein 2-like	yes|up	1
MELO3C027244.2		protein indeterminate-domain 7-like	yes|up	1
MELO3C018888.2		Fasciclin-like arabinogalactan protein 7	yes|up	1
MELO3C006890.2		leucine-rich repeat receptor protein kinase EMS1	yes|up	1
MELO3C002478.2		Crib domain-containing protein ric10	yes|up	1
MELO3C007392.2		Hexosyltransferase	yes|up	1
MELO3C024163.2		acanthoscurrin-1-like	yes|up	1
MELO3C031783.2		Alpha-1,3-glucosyltransferase	yes|up	1
MELO3C006672.2		Phylloplanin	yes|up	1
MELO3C013163.2		Protein translation factor sui1-like protein	yes|up	1
MELO3C013544.2		D6-type cyclin	yes|up	1
MELO3C013578.2		MYB-like transcription factor family protein	yes|up	1
MELO3C031005.2		Unknown protein	yes|up	1
MELO3C017317.2		Peptidase M50B-like protein	yes|up	1
MELO3C011493.2		Alpha/beta hydrolase-1	yes|up	1
MELO3C030936.2		Unknown protein	yes|up	1
MELO3C012896.2		ethylene-responsive transcription factor 1B-like	yes|up	1
MELO3C017232.2		Unknown protein	yes|up	1
MELO3C016776.2		50S ribosomal protein L4	yes|up	1
MELO3C004477.2		LOW QUALITY PROTEIN: heparanase-like protein 3	yes|up	1
MELO3C005576.2		Cytochrome P450	yes|up	1
MELO3C030731.2		Polyubiquitin	yes|up	1
MELO3C004981.2		RING/FYVE/PHD zinc finger protein	yes|up	1
MELO3C007418.2		LOW QUALITY PROTEIN: trihelix transcription factor ASIL2	yes|up	1
MELO3C005231.2		protein AIG1-like	yes|up	1
MELO3C024975.2		DUF3511 domain protein	yes|up	1
MELO3C026935.2		Homeobox-leucine zipper HOX24	yes|up	1
MELO3C007527.2		dof zinc finger protein DOF3.4	yes|up	1
MELO3C011171.2		AIG2-like protein D	yes|up	1
MELO3C002601.2		Phosphoglycerate mutase, putative	yes|up	1
MELO3C012714.2		monocopper oxidase-like protein SKU5 isoform X1	yes|up	1
MELO3C007501.2		BTB/POZ domain-containing protein	yes|up	1
MELO3C008873.2		cleavage stimulation factor subunit 77 isoform X2	yes|up	1
MELO3C035199.2		Unknown protein	yes|up	1
MELO3C012382.2		non-symbiotic hemoglobin 2	yes|up	1
MELO3C011272.2		Exostosin family protein	yes|up	1
MELO3C018677.2		mediator of RNA polymerase II transcription subunit 15a	yes|up	1
MELO3C007533.2		Salicylic acid-binding protein 2	yes|up	1
MELO3C034227.2		multiple inositol polyphosphate phosphatase 1-like isoform X1	yes|up	1
MELO3C035013.2		Retrovirus-related Pol polyprotein from transposon TNT 1-94	yes|up	1
MELO3C032345.2		Plant cadmium resistance 2, putative	yes|up	1
MELO3C028446.2		Retrotransposon protein, Ty3-gypsy subclass, putative	yes|up	1
MELO3C013162.2		AUGMIN subunit 4	yes|up	1
MELO3C011240.2		UPF0481 protein At3g47200-like	yes|up	1
MELO3C002138.2		Pseudouridine synthase, catalytic domain-containing protein	yes|up	1
MELO3C009482.2		Rho GTPase-activating protein	yes|up	1
MELO3C000201.2		dof zinc finger protein DOF1.5-like	yes|up	1
MELO3C007834.2		Tubby-like F-box protein	yes|up	1
MELO3C005611.2		transcription factor bHLH120-like	yes|up	1
MELO3C019989.2		Transcription factor bHLH61-like protein	yes|up	1
MELO3C015705.2		AT4g35320/F23E12_120	yes|up	1
MELO3C007688.2		tRNA-dihydrouridine synthase	yes|up	1
MELO3C008028.2		translation initiation factor IF-2-like	yes|up	1
MELO3C031484.2		23 kDa jasmonate-induced protein-like	yes|up	1
MELO3C017958.2		LYR motif protein	yes|up	1
MELO3C026367.2		Glycosyltransferase	yes|up	1
MELO3C002501.2		cysteine-rich receptor-like protein kinase 26 isoform X1	yes|up	1
MELO3C007128.2		Outer envelope membrane protein 7	yes|up	1
MELO3C017900.2		Zinc finger family protein	yes|up	1
MELO3C018783.2		Fasciclin-like arabinogalactan protein 21	yes|up	1
MELO3C015789.2		sucrose-binding protein-like	yes|up	1
MELO3C017197.2		HNH endonuclease domain protein	yes|up	1
MELO3C011868.2		Rubber elongation factor protein (REF)	yes|up	1
MELO3C017906.2		acyl-protein thioesterase 2	yes|up	1
MELO3C010431.2		Serine hydroxymethyltransferase	yes|up	1
MELO3C016931.2		Hydroxyproline-rich glycoprotein	yes|up	1
MELO3C012944.2		BnaC01g35980D protein	yes|up	1
MELO3C033557.2		Proteasome assembly chaperone 3	yes|up	1
MELO3C006062.2		Arabinogalactan peptide-like protein	yes|up	1
MELO3C014524.2		Receptor-like kinase	yes|up	1
MELO3C003084.2		Unknown protein	yes|up	1
MELO3C034116.2		17.5 kDa class I heat shock protein	yes|up	1
MELO3C023557.2		Cytokinin riboside 5'-monophosphate phosphoribohydrolase	yes|up	1
MELO3C034602.2		auxin-responsive protein SAUR21-like	yes|up	1
MELO3C006660.2		heavy metal-associated isoprenylated plant protein 3-like	yes|up	1
MELO3C005486.2		protein NRT1/ PTR FAMILY 5.10-like	yes|up	1
MELO3C022360.2		Glycosyl transferase	yes|up	1
MELO3C010893.2		transcription factor MYB44-like	yes|up	1
MELO3C012454.2		Annexin	yes|up	1
MELO3C009078.2		Amino acid permease	yes|up	1
MELO3C012452.2		CSC1-like protein isoform X1	yes|up	1
MELO3C013168.2		F11F12.2 protein, putative	yes|up	1
MELO3C011750.2		Chaperone protein DnaJ	yes|up	1
MELO3C011143.2		ethylene-responsive transcription factor TINY-like	yes|up	1
MELO3C008996.2		Polyketide cyclase/dehydrase and lipid transporter	yes|up	1
MELO3C030117.2		cytokinin dehydrogenase 5	yes|up	1
MELO3C008666.2		GDSL esterase/lipase	yes|up	1
MELO3C020762.2		auxin-responsive protein SAUR23-like	yes|up	1
MELO3C018866.2		dnaJ homolog subfamily B member 1	yes|up	1
MELO3C002420.2		Retrovirus-related Pol polyprotein from transposon TNT 1-94	yes|up	1
MELO3C012477.2		Aspartic proteinase nepenthesin-1	yes|up	1
MELO3C020651.2		2-dehydro-3-deoxyphosphooctonate aldolase	yes|up	1
MELO3C004536.2		Protein kinase	yes|up	1
MELO3C003730.2		calcium-dependent protein kinase 29	yes|up	1
MELO3C012471.2		protein NRT1/ PTR FAMILY 5.4	yes|up	1
MELO3C007595.2		zinc finger protein 7-like	yes|up	1
MELO3C018160.2		factor of DNA methylation 1-like	yes|up	1
MELO3C020589.2		17.5 kDa class I heat shock protein	yes|up	1
MELO3C025882.2		Receptor protein kinase, putative	yes|up	1
MELO3C017952.2		bifunctional epoxide hydrolase 2-like	yes|up	1
MELO3C002208.2		DUF1118-domain-containing protein	yes|up	1
MELO3C024217.2		Polygalacturonase	yes|up	1
MELO3C012388.2		4-coumarate:CoA ligase 4	yes|up	1
MELO3C026687.2		Multidrug resistance 3	yes|up	1
MELO3C024837.2		root phototropism protein 3	yes|up	1
MELO3C006851.2		Subtilisin-like protease	yes|up	1
MELO3C020760.2		auxin-responsive protein SAUR20-like	yes|up	1
MELO3C018748.2		photosystem II repair protein PSB27-H1, chloroplastic	yes|up	1
MELO3C010125.2		Carboxyl-terminal peptidase, putative (DUF239)	yes|up	1
MELO3C017391.2		isoamylase 1, chloroplastic	yes|up	1
MELO3C013013.2		GDSL esterase/lipase APG	yes|up	1
MELO3C007792.2		Cytochrome P450 family protein	yes|up	1
MELO3C006680.2		acylpyruvase FAHD1, mitochondrial	yes|up	1
MELO3C016834.2		Transmembrane protein, putative	yes|up	1
MELO3C007221.2		Protein CHUP1, chloroplastic	yes|up	1
MELO3C009302.2		WRKY family transcription factor family protein	yes|up	1
MELO3C002392.2		LRR receptor-like serine/threonine-protein kinase GSO1	yes|up	1
MELO3C027676.2		Vacuolar protein sorting-associated protein 33 like	yes|up	1
MELO3C016556.2		Chlorophyll a-b binding protein, chloroplastic	yes|up	1
MELO3C010457.2		O-fucosyltransferase family protein	yes|up	1
MELO3C007243.2		Rac-like GTP binding protein	yes|up	1
MELO3C031867.2		Unknown protein	yes|up	1
MELO3C016108.2		Receptor-like protein kinase	yes|up	1
MELO3C017497.2		pathogenesis-related protein PR-1	yes|up	1
MELO3C018051.2		Gamma-glutamyl peptidase 5	yes|up	1
MELO3C017034.2		Fanconi anemia group J protein homolog isoform X1	yes|up	1
MELO3C026143.2		Unknown protein	yes|up	1
MELO3C018053.2		Costars family protein At4g33640	yes|up	1
MELO3C007990.2		Zinc finger, C3HC4 type (RING finger) protein	yes|up	1
MELO3C017385.2		pollen receptor-like kinase 1	yes|up	1
MELO3C031500.2		Myb/SANT-like DNA-binding domain protein	yes|up	1
MELO3C015426.2		Leucine-rich repeat extensin-like protein 6	yes|up	1
MELO3C011114.2		Protein DETOXIFICATION	yes|up	1
MELO3C010182.2		Glycine-rich protein	yes|up	1
MELO3C003294.2		vacuolar cation/proton exchanger 3	yes|up	1
MELO3C008147.2		50S ribosomal protein-related, putative	yes|up	1
MELO3C017002.2		Alpha-amylase	yes|up	1
MELO3C018434.2		Armadillo repeat-containing protein, putative	yes|up	1
MELO3C013091.2		Glyoxylate/succinic semialdehyde reductase 2	yes|up	1
MELO3C019788.2		germin-like protein subfamily 1 member 1	yes|up	1
MELO3C017242.2		protein COBRA-like	yes|up	1
MELO3C013478.2		Cysteine/Histidine-rich C1 domain family protein	yes|up	1
MELO3C015502.2		Integral membrane protein	yes|up	1
MELO3C019689.2		Protodermal factor 1	yes|up	1
MELO3C011991.2		Hexosyltransferase	yes|up	1
MELO3C023413.2		Signal peptidase I	yes|up	1
MELO3C032461.2		Protein SRG1	yes|up	1
MELO3C021883.2		Kinase, putative	yes|up	1
MELO3C001970.2		RP/EB family microtubule-associated protein	yes|up	1
MELO3C016911.2		Cytokinin dehydrogenase, putative	yes|up	1
MELO3C018228.2		Heat shock 21-like protein	yes|up	1
MELO3C018774.2		Transmembrane protein, putative	yes|up	1
MELO3C011987.2		Polygalacturonase	yes|up	1
MELO3C020588.2		17.5 kDa class I heat shock protein	yes|up	1
MELO3C004094.2		RING-H2 finger protein ATL13	yes|up	1
MELO3C012603.2		Gag-pol polyprotein, putative	yes|up	1
MELO3C012540.2		Organ specific protein	yes|up	1
MELO3C008799.2		protein NDH-DEPENDENT CYCLIC ELECTRON FLOW 5	yes|up	1
MELO3C010210.2		Unknown protein	yes|up	1
MELO3C019794.2		Aquaporin PIP2	yes|up	1
MELO3C015398.2		cysteine synthase-like	yes|up	1
MELO3C030682.2		Unknown protein	yes|up	1
MELO3C026159.2		Transducin family protein / WD-40 repeat family protein	yes|up	1
MELO3C014482.2		Lipoxygenase	yes|up	1
MELO3C014480.2		Amine oxidase	yes|up	1
MELO3C010185.2		Glycine-rich protein	yes|up	1
MELO3C026420.2		Phosphomannomutase/phosphoglucomutase	yes|up	1
MELO3C019076.2		Sigma factor binding protein 1, chloroplastic	yes|up	1
MELO3C007349.2		Zinc finger, C2H2	yes|up	1
MELO3C014462.2		Protodermal factor 1	yes|up	1
MELO3C010046.2		serine carboxypeptidase 1-like	yes|up	1
MELO3C004648.2		Stress-response A/B barrel domain-containing protein UP3	yes|up	1
MELO3C031778.2		UBN2_3 domain-containing protein	yes|up	1
MELO3C003753.2		Gibberellin-regulated protein 2	yes|up	1
MELO3C002211.2		Receptor-like protein kinase	yes|up	1
MELO3C014664.2		Oxidoreductase/transition metal ion-binding protein	yes|up	1
MELO3C002213.2		Plasma membrane ATPase	yes|up	1
MELO3C014281.2		Aldo/keto reductase, putative	yes|up	1
MELO3C013852.2		Plant/protein	yes|up	1
MELO3C015500.2		threonine synthase, chloroplastic-like	yes|up	1
MELO3C003568.2		RNA-binding protein 24	yes|up	1
MELO3C030351.2		Cytochrome P450 family ent-kaurenoic acid oxidase	yes|up	1
MELO3C021100.2		Heat shock 70 kDa protein	yes|up	1
MELO3C026020.2		Trichome birefringence-like protein	yes|up	1
MELO3C013762.2		Zeamatin	yes|up	1
MELO3C024582.2		aspartic proteinase nepenthesin-2-like	yes|up	1
MELO3C010311.2		Gamma-tubulin complex component	yes|up	1
MELO3C027914.2		protein NRT1/ PTR FAMILY 1.2-like	yes|up	1
MELO3C024110.2		At4g16447	yes|up	1
MELO3C010272.2		Flavin-containing monooxygenase	yes|up	1
MELO3C015071.2		aluminum-activated malate transporter 2-like	yes|up	1
MELO3C015421.2		programmed cell death protein 4-like	yes|up	1
MELO3C007878.2		DUF248-1	yes|up	1
MELO3C013780.2		Early nodulin-like protein 1	yes|up	1
MELO3C007425.2		1-aminocyclopropane-1-carboxylate oxidase 1	yes|up	1
MELO3C021418.2		Poly [ADP-ribose] polymerase	yes|up	1
MELO3C019677.2		Chlorophyll a-b binding protein, chloroplastic	yes|up	1
MELO3C011546.2		Two-component response regulator	yes|up	1
MELO3C003689.2		Cellulose synthase	yes|up	1
MELO3C035769.2		Unknown protein	yes|up	1
MELO3C005968.2		Malate dehydrogenase	yes|up	1
MELO3C015862.2		Unknown protein	yes|up	1
MELO3C020887.2		protein DA1-related 1-like isoform X1	yes|up	1
MELO3C009396.2		Pectinesterase	yes|up	1
MELO3C003792.2		Beta-galactosidase	yes|up	1
MELO3C033388.2		Retrovirus-related Pol polyprotein from transposon TNT 1-94	yes|up	1
MELO3C019588.2		Receptor-like kinase	yes|up	1
MELO3C009273.2		Actin depolymerizing factor, putative	yes|up	1
MELO3C003827.2		protein RADIALIS-like 4	yes|up	1
MELO3C031465.2		Unknown protein	yes|up	1
MELO3C006532.2		preprotein translocase subunit SECE1	yes|up	1
MELO3C009469.2		Cell division FtsZ-1, chloroplastic-like protein	yes|up	1
MELO3C009768.2		protein STRICTOSIDINE SYNTHASE-LIKE 2	yes|up	1
MELO3C011241.2		UPF0481 protein	yes|up	1
MELO3C005685.2		Aquaporin	yes|up	1
MELO3C028475.2		Tm-1 protein	yes|up	1
MELO3C009733.2		Two-component response regulator	yes|up	1
MELO3C014872.2		Lipase	yes|up	1
MELO3C020143.2		Expansin	yes|up	1
MELO3C002283.2		heme-binding protein 2-like	yes|up	1
MELO3C025740.2		Interactor of constitutive active ROPs 3	yes|up	1
MELO3C002727.2		Chlorophyll a-b binding protein, chloroplastic	yes|up	1
MELO3C003783.2		WAT1-related protein	yes|up	1
MELO3C003958.2		LOW QUALITY PROTEIN: protein SMAX1-LIKE 4-like	yes|up	1
MELO3C018504.2		Proline-rich protein 1	yes|up	1
MELO3C005564.2		Vacuolar-processing enzyme	yes|up	1
MELO3C020166.2		LOW QUALITY PROTEIN: probable WRKY transcription factor 70	yes|up	1
MELO3C013331.2		hippocampus abundant transcript-like protein 1	yes|up	1
MELO3C014757.2		Cotton fiber protein	yes|up	1
MELO3C023200.2		Receptor-like protein kinase	yes|up	1
MELO3C013800.2		Protein BREVIS RADIX	yes|up	1
MELO3C022158.2		splicing factor 3B subunit 4-like isoform X2	yes|up	1
MELO3C024629.2		Unknown protein	yes|up	1
MELO3C002154.2		Monoglyceride lipase	yes|up	1
MELO3C011358.2		Alpha-ketoglutarate-dependent dioxygenase alkB-like protein 2	yes|up	1
MELO3C006114.2		Kelch repeat-containing F-box family protein	yes|up	1
MELO3C021473.2		lysosomal Pro-X carboxypeptidase	yes|up	1
MELO3C000064.2		Cytochrome P450 family ent-kaurenoic acid oxidase	yes|up	1
MELO3C006538.2		Spermidine synthase	yes|up	1
MELO3C002459.2		At1g11700	yes|up	1
MELO3C015643.2		L-ascorbate oxidase	yes|up	1
MELO3C012362.2		BnaA09g33260D protein	yes|up	1
MELO3C019850.2		Unknown protein	yes|up	1
MELO3C011771.2		alpha-galactosidase	yes|up	1
MELO3C000458.2		Unknown protein	yes|up	1
MELO3C002829.2		Germin-like protein 1	yes|up	1
MELO3C006401.2		Tetratricopeptide repeat protein 7A	yes|up	1
MELO3C012015.2		WAT1-related protein	yes|up	1
MELO3C017277.2		Protein MIZU-KUSSEI 1	yes|up	1
MELO3C015661.2		callose synthase 3	yes|up	1
MELO3C010951.2		Isoflavone reductase like	yes|up	1
MELO3C016006.2		universal stress protein A-like protein	yes|up	1
MELO3C005556.2		Adenine phosphoribosyltransferase, putative	yes|up	1
MELO3C034940.2		Ulp1 peptidase-like	yes|up	1
MELO3C031809.2		transcription factor LAF1-like isoform X2	yes|up	1
MELO3C015417.2		Protein DETOXIFICATION	yes|up	1
MELO3C005226.2		XRI1-like protein	yes|up	1
MELO3C021999.2		Expansin protein	yes|up	1
MELO3C014304.2		chlorophyllase-1-like	yes|up	1
MELO3C025689.2		GDSL esterase/lipase At1g06990	yes|up	1
MELO3C008545.2		zinc finger BED domain-containing protein RICESLEEPER 2-like	yes|up	1
MELO3C009146.2		DnaJ protein ERDJ3A	yes|up	1
MELO3C034813.2		Histone H4	yes|up	1
MELO3C003132.2		Metallothionein-like protein 4A	yes|up	1
MELO3C023627.2		polygalacturonase At1g48100-like	yes|up	1
MELO3C007222.2		phospholipase A1-IIgamma	yes|up	1
MELO3C006862.2		Peroxidase	yes|up	1
MELO3C005187.2		Haloacid dehalogenase-like hydrolase family protein	yes|up	1
MELO3C026958.2		Cyclin-dependent kinases regulatory subunit	yes|up	1
MELO3C031022.2		TBC1 domain family member 9	yes|up	1
MELO3C011233.2		Allergen Act d 3	yes|up	1
MELO3C027306.2		Unknown protein	yes|up	1
MELO3C002070.2		Peptidyl-prolyl cis-trans isomerase	yes|up	1
MELO3C003480.2		Alpha/beta-Hydrolases superfamily protein, putative	yes|up	1
MELO3C011448.2		60S ribosomal protein L5-like	yes|up	1
MELO3C029280.2		F-box family protein, putative	yes|up	1
MELO3C033485.2		Transmembrane protein, putative	yes|up	1
MELO3C026178.2		ATP/DNA-binding protein	yes|up	1
MELO3C016723.2		serpin-ZX-like	yes|up	1
MELO3C021292.2		Protein DEHYDRATION-INDUCED 19	yes|up	1
MELO3C012961.2		BZIP protein, putative	yes|up	1
MELO3C015214.2		beta-glucosidase 24	yes|up	1
MELO3C033830.2		Glycosyl transferase, family 31	yes|up	1
MELO3C016731.2		Acylamino-acid-releasing enzyme, putative	yes|up	1
MELO3C015111.2		rho GTPase-activating protein 7	yes|up	1
MELO3C002024.2		PLASMODESMATA CALLOSE-BINDING PROTEIN 3-like	yes|up	1
MELO3C005792.2		alcohol dehydrogenase-like 4	yes|up	1
MELO3C025720.2		phototropin-1	yes|up	1
MELO3C024886.2		4-coumarate:CoA ligase	yes|up	1
MELO3C012971.2		Photosystem I reaction center subunit VI	yes|up	1
MELO3C021685.2		Xyloglucan endotransglucosylase/hydrolase	yes|up	1
MELO3C004242.2		Lipoxygenase	yes|up	1
MELO3C016540.2		NAC domain protein,	yes|up	1
MELO3C004588.2		cytochrome B5-like protein	yes|up	1
MELO3C017132.2		microtubule-associated protein TORTIFOLIA1	yes|up	1
MELO3C035759.2		Unknown protein	yes|up	1
MELO3C018423.2		Salicylic acid-binding protein 2	yes|up	1
MELO3C009807.2		Protein MIZU-KUSSEI 1	yes|up	1
MELO3C005051.2		Fasciclin-like arabinogalactan protein	yes|up	1
MELO3C021742.2		Glycine cleavage system H, mitochondrial	yes|up	1
MELO3C028176.2		beta-amyrin 11-oxidase-like	yes|up	1
MELO3C018634.2		7-deoxyloganetin glucosyltransferase-like	yes|up	1
MELO3C009444.2		growth-regulating factor 3	yes|up	1
MELO3C021681.2		Blue copper protein	yes|up	1
MELO3C023406.2		Polygalacturonase	yes|up	1
MELO3C003547.2		blue copper protein-like	yes|up	1
MELO3C005607.2		Cytochrome P450, putative	yes|up	1
MELO3C016367.2		DUF4228 domain-containing protein	yes|up	1
MELO3C003934.2		Cytochrome P450 family cinnamate 4-hydroxylase	yes|up	1
MELO3C012394.2		Pectate lyase	yes|up	1
MELO3C006247.2		ABC transporter family protein	yes|up	1
MELO3C016958.2		phospholipase D Z-like	yes|up	1
MELO3C003559.2		Ascorbate peroxidase	yes|up	1
MELO3C023035.2		Transmembrane protein, putative	yes|up	1
MELO3C007749.2		Glycosyltransferase	yes|up	1
MELO3C026493.2		cytochrome P450 CYP82D47-like	yes|up	1
MELO3C018867.2		E6-like protein	yes|up	1
MELO3C017740.2		Transmembrane protein, putative	yes|up	1
MELO3C004339.2		Coiled-coil domain-containing protein SCD2	yes|up	1
MELO3C012917.2		Boron transporter, putative	yes|up	1
MELO3C031571.2		UDP-sugar transporter sqv-7-like isoform X2	yes|up	1
MELO3C011442.2		UDP-glycosyltransferase 74E2-like	yes|up	1
MELO3C010537.2		Rop guanine nucleotide exchange factor, putative	yes|up	1
MELO3C023216.2		psbP domain-containing protein 2, chloroplastic isoform X1	yes|up	1
MELO3C017438.2		cadmium/zinc-transporting ATPase HMA3-like	yes|up	1
MELO3C005698.2		phosphoglycerate mutase-like protein AT74H	yes|up	1
MELO3C015912.2		stachyose synthase	yes|up	1
MELO3C002370.2		squamosa promoter-binding-like protein 13A	yes|up	1
MELO3C013710.2		Auxin efflux carrier	yes|up	1
MELO3C003697.2		Protein WVD2-like 5	yes|up	1
MELO3C030769.2		beta-glucosidase 18-like	yes|up	1
MELO3C017569.2		Receptor-like kinase	yes|up	1
MELO3C004535.2		Two-component response regulator	yes|up	1
MELO3C003642.2		protein FAM32A-like	yes|up	1
MELO3C005639.2		heat stress transcription factor B-2b	yes|up	1
MELO3C004522.2		Early nodulin 93 protein	yes|up	1
MELO3C018709.2		zinc finger CCCH domain-containing protein 2-like	yes|up	1
MELO3C034726.2		Unknown protein	yes|up	1
MELO3C023017.2		glycine-rich cell wall structural protein 1	yes|up	1
MELO3C003218.2		tubulin beta chain-like	yes|up	1
MELO3C015549.2		21 kDa protein	yes|up	1
MELO3C004161.2		GDSL esterase/lipase	yes|up	1
MELO3C005321.2		DnaJ-like protein	yes|up	1
MELO3C011848.2		Synaptojanin, N-terminal	yes|up	1
MELO3C013880.2		protein N-lysine methyltransferase METTL21A-like	yes|up	1
MELO3C009736.2		protein NRT1/ PTR FAMILY 3.1-like	yes|up	1
MELO3C021310.2		Unknown protein	yes|up	1
MELO3C030930.2		Unknown protein	yes|up	1
MELO3C022107.2		Methylesterase 17	yes|up	1
MELO3C022123.2		RING-H2 finger protein ATL7	yes|up	1
MELO3C024264.2		Photosynthetic NDH subcomplex B 3	yes|up	1
MELO3C004562.2		E3 ubiquitin-protein ligase TRIM9	yes|up	1
MELO3C019168.2		Metacaspase-9	yes|up	1
MELO3C026518.2		Photosystem II reaction center PsbP family protein	yes|up	1
MELO3C026896.2		Myb family transcription factor APL	yes|up	1
MELO3C007038.2		Vacuolar protein sorting-associated protein 2-like protein 2	yes|up	1
MELO3C010758.2		Myb-like transcription factor family protein, putative	yes|up	1
MELO3C027735.2		Ribulose bisphosphate carboxylase large chain	yes|up	1
MELO3C002768.2		Transcription termination factor family protein	yes|up	1
MELO3C003228.2		Laccase	yes|up	1
MELO3C022268.2		Hydroxyproline-rich glycoprotein family protein	yes|up	1
MELO3C003037.2		Pathogenesis-related thaumatin-like protein	yes|up	1
MELO3C027962.2		Vat protein	yes|up	1
MELO3C024573.2		Transcription repressor OFP13	yes|up	1
MELO3C016960.2		DNA-directed RNA polymerase subunit beta	yes|up	1
MELO3C009167.2		Rhodanese-like family protein-like protein	yes|up	1
MELO3C010832.2		F-box protein GID2-like	yes|up	1
MELO3C027823.2		Ty3/gypsy retrotransposon protein	yes|up	1
MELO3C011730.2		LOB domain-containing protein 1	yes|up	1
MELO3C026921.2		OTU-like cysteine protease domain containing protein	yes|up	1
MELO3C021409.2		At3g06070	yes|up	1
MELO3C022574.2		transcription factor bHLH111	yes|up	1
MELO3C035770.2		Chlorophyll a-b binding protein, chloroplastic	yes|up	1
MELO3C012832.2		Ammonium transporter	yes|up	1
MELO3C004538.2		ABC transporter G family member 32	yes|up	1
MELO3C025779.2		Nucleotide/sugar transporter family protein	yes|up	1
MELO3C011375.2		BPS1-like protein	yes|up	1
MELO3C005786.2		Cystathionine gamma-synthase	yes|up	1
MELO3C013867.2		Cytochrome P450 family ent-kaurenoic acid oxidase	yes|up	1
MELO3C010817.2		Subtilisin-like protease	yes|up	1
MELO3C016267.2		cellulose synthase-like protein G3	yes|up	1
MELO3C028947.2		Unknown protein	yes|up	1
MELO3C016798.2		cytochrome P450 81E8-like	yes|up	1
MELO3C011576.2		zinc finger protein CONSTANS-LIKE 6	yes|up	1
MELO3C004801.2		cytochrome P450 71A1-like	yes|up	1
MELO3C020933.2		Patatin	yes|up	1
MELO3C035175.2		Unknown protein	yes|up	1
MELO3C023854.2		CASP-like protein	yes|up	1
MELO3C026042.2		Protein PLANT CADMIUM RESISTANCE 8	yes|up	1
MELO3C009596.2		Kelch repeat-containing F-box family protein	yes|up	1
MELO3C024513.2		glucomannan 4-beta-mannosyltransferase 9-like	yes|up	1
MELO3C010801.2		LIM domain-containing protein	yes|up	1
MELO3C028513.2		Unknown protein	yes|up	1
MELO3C016826.2		At4g33800	yes|up	1
MELO3C016714.2		protochlorophyllide reductase, chloroplastic	yes|up	1
MELO3C003683.2		RING-type E3 ubiquitin transferase	yes|up	1
MELO3C011907.2		RING finger protein	yes|up	1
MELO3C019135.2		4-alpha-glucanotransferase DPE2	yes|up	1
MELO3C016716.2		Fiber protein Fb34	yes|up	1
MELO3C011901.2		Short-chain dehydrogenase/reductase family protein	yes|up	1
MELO3C021648.2		Heat shock 70 kDa protein	yes|up	1
MELO3C032276.2		Unknown protein	yes|up	1
MELO3C003404.2		AT-hook motif nuclear-localized protein 13	yes|up	1
MELO3C031937.2		acyl-CoA-binding protein	yes|up	1
MELO3C022113.2		Chlorophyll a-b binding protein, chloroplastic	yes|up	1
MELO3C027839.2		Activator of 90 kDa heat shock ATPase	yes|up	1
MELO3C020857.2		F-box family protein	yes|up	1
MELO3C006504.2		Protein IQ-DOMAIN 31	yes|up	1
MELO3C020005.2		Expansin	yes|up	1
MELO3C025634.2		TPR repeat-containing thioredoxin TTL1	yes|up	1
MELO3C020007.2		AT5g05250/K18I23_5	yes|up	1
MELO3C020785.2		Proline-rich protein 2	yes|up	1
MELO3C015359.2		histidine-containing phosphotransfer protein 1-like	yes|up	1
MELO3C009988.2		Oleosin	yes|up	1
MELO3C008499.2		Protein IQ-DOMAIN 1	yes|up	1
MELO3C032087.2		Unknown protein	yes|up	1
MELO3C031382.2		myb family transcription factor APL	yes|up	1
MELO3C007470.2		WRKY family transcription factor	yes|up	1
MELO3C027615.2		Vat protein	yes|up	1
MELO3C031559.2		Unknown protein	yes|up	1
MELO3C020884.2		HTH-type transcriptional regulator	yes|up	1
MELO3C009266.2		beta-glucuronosyltransferase GlcAT14C	yes|up	1
MELO3C019470.2		glutelin type-A 2-like	yes|up	1
MELO3C002450.2		5'-adenylylsulfate reductase	yes|up	1
MELO3C016373.2		pyridine nucleotide-disulfide oxidoreductase domain-containing protein 2-like	yes|up	1
MELO3C031662.2		Unknown protein	yes|up	1
MELO3C028526.2		Unknown protein	yes|up	1
MELO3C032639.2		Unknown protein	yes|up	1

## Sheet: down-regulated genes
Gene_id	Gene_name	Gene_description	G393_vs_G743	Sum
1744			1744	1744
MELO3C009364.2		transcription factor RAX2	yes|down	1
MELO3C005798.2		StAR-related lipid transfer 7, mitochondrial	yes|down	1
MELO3C008056.2		NAC domain-containing protein 82	yes|down	1
MELO3C010762.2		Ferrochelatase	yes|down	1
MELO3C018469.2		Glycosyltransferase	yes|down	1
MELO3C018640.2		Pentatricopeptide repeat-containing protein	yes|down	1
MELO3C006426.2		phosphoenolpyruvate carboxylase kinase 1-like	yes|down	1
MELO3C011818.2		C2 domain-containing family protein	yes|down	1
MELO3C006562.2		basic 7S globulin-like	yes|down	1
MELO3C034562.2		(-)-alpha-terpineol synthase-like	yes|down	1
MELO3C030107.2		mitochondrial uncoupling protein 4-like	yes|down	1
MELO3C022019.2		AT3g29240/MXO21_9	yes|down	1
MELO3C014105.2		Beta-amylase	yes|down	1
MELO3C026977.2		beta-hexosaminidase 2	yes|down	1
MELO3C035064.2		Unknown protein	yes|down	1
MELO3C031023.2		glutathione S-transferase L3-like	yes|down	1
MELO3C018591.2		Transcription factor, putative	yes|down	1
MELO3C008286.2		nematode resistance protein-like HSPRO2	yes|down	1
MELO3C017151.2		protein NRT1/ PTR FAMILY 2.11-like	yes|down	1
MELO3C018656.2		Peroxidase	yes|down	1
MELO3C016351.2		Haloacid dehalogenase-like hydrolase superfamily protein	yes|down	1
MELO3C030163.2		F20D22.3 protein	yes|down	1
MELO3C011116.2		transcription factor HBP-1b(C38)	yes|down	1
MELO3C024348.2		Lipoxygenase	yes|down	1
MELO3C005310.2		Ribose-5-phosphate isomerase A	yes|down	1
MELO3C007909.2		Armadillo repeat only protein	yes|down	1
MELO3C016732.2		Calmodulin-binding protein	yes|down	1
MELO3C031872.2		Serine/threonine-protein kinase	yes|down	1
MELO3C015995.2		Late embryogenesis abundant 3 family protein	yes|down	1
MELO3C014564.2		Protein LATERAL ROOT PRIMORDIUM 1	yes|down	1
MELO3C004267.2		Kinesin-like protein	yes|down	1
MELO3C006757.2		Late embryogenesis abundant protein d-29	yes|down	1
MELO3C024378.2		Phospholipid-transporting ATPase	yes|down	1
MELO3C019243.2		isocitrate lyase	yes|down	1
MELO3C003410.2		At1g32630	yes|down	1
MELO3C003316.2		Ubiquitin ligase protein cop1	yes|down	1
MELO3C034378.2		Unknown protein	yes|down	1
MELO3C024374.2		U-box domain-containing protein 35-like isoform X1	yes|down	1
MELO3C020748.2		Receptor-like protein kinase	yes|down	1
MELO3C008204.2		Calcium-binding protein	yes|down	1
MELO3C019391.2		reticulon-4-interacting protein 1, mitochondrial	yes|down	1
MELO3C016828.2		Serine carboxypeptidase, putative	yes|down	1
MELO3C001068.2		Octicosapeptide/Phox/Bem1p family protein	yes|down	1
MELO3C007692.2		Hydroxyproline-rich glycoprotein family protein	yes|down	1
MELO3C024545.2		Transmembrane 9 superfamily member	yes|down	1
MELO3C018988.2		WD-repeat 1	yes|down	1
MELO3C011550.2		transcription factor HBP-1b(C38) isoform X2	yes|down	1
MELO3C028495.2		Magnesium transporter MRS2-like protein	yes|down	1
MELO3C030156.2		Calcium binding protein	yes|down	1
MELO3C010425.2		ethylene-responsive transcription factor RAP2-13-like	yes|down	1
MELO3C017489.2		F-box family protein, putative	yes|down	1
MELO3C021862.2		Unknown protein	yes|down	1
MELO3C026024.2		Dehydration responsive element binding transcription factor	yes|down	1
MELO3C017918.2		bZIP transcription factor 53	yes|down	1
MELO3C007653.2		Protein PHLOEM PROTEIN 2-LIKE A10	yes|down	1
MELO3C032935.2		Unknown protein	yes|down	1
MELO3C020649.2		Transmembrane protein, putative	yes|down	1
MELO3C012034.2		Hexosyltransferase	yes|down	1
MELO3C030981.2		Unknown protein	yes|down	1
MELO3C007472.2		LRR receptor-like serine/threonine-protein kinase GSO1 isoform X1	yes|down	1
MELO3C015587.2		18.2 kDa class I heat shock protein	yes|down	1
MELO3C003932.2		Cytochrome P450 family cinnamate 4-hydroxylase	yes|down	1
MELO3C034838.2		Ribosomal protein	yes|down	1
MELO3C005773.2		WD repeat-containing protein 44	yes|down	1
MELO3C017149.2		Pentatricopeptide repeat-containing protein	yes|down	1
MELO3C007140.2		Cytochrome P450	yes|down	1
MELO3C031994.2		transcription factor MYB44-like	yes|down	1
MELO3C018751.2		Pentatricopeptide repeat-containing family protein	yes|down	1
MELO3C006924.2		C2H2-like zinc finger protein, putative	yes|down	1
MELO3C005777.2		serine/threonine-protein kinase WNK8-like isoform X1	yes|down	1
MELO3C004186.2		Unknown protein	yes|down	1
MELO3C002047.2		Alpha-1,4-glucan-protein synthase [UDP-forming]	yes|down	1
MELO3C020805.2		Protein nuclear fusion defective 4	yes|down	1
MELO3C021156.2		crocetin glucosyltransferase, chloroplastic-like	yes|down	1
MELO3C021242.2		YTH domain family protein 2	yes|down	1
MELO3C017072.2		Poly polymerase	yes|down	1
MELO3C019318.2		ras-related protein RABA1f	yes|down	1
MELO3C028889.2		Unknown protein	yes|down	1
MELO3C017070.2		wall-associated receptor kinase 2-like	yes|down	1
MELO3C018371.2		Receptor protein kinase, putative	yes|down	1
MELO3C027057.2		9-cis-epoxycarotenoid dioxygenase	yes|down	1
MELO3C005263.2		Serine/threonine-protein kinase	yes|down	1
MELO3C025599.2		Alkaline alpha galactosidase I	yes|down	1
MELO3C015386.2		Acetyltransferase (GNAT) domain protein	yes|down	1
MELO3C006491.2		Calmodulin, putative	yes|down	1
MELO3C025919.2		Phosphatase 2C family protein	yes|down	1
MELO3C012936.2		boron transporter 4-like	yes|down	1
MELO3C026214.2		Calcium-binding protein	yes|down	1
MELO3C026500.2		Actin cross-linking protein	yes|down	1
MELO3C008040.2		RING-type E3 ubiquitin transferase	yes|down	1
MELO3C012242.2		ethylene-responsive transcription factor ERF118	yes|down	1
MELO3C002662.2		Receptor kinase, putative	yes|down	1
MELO3C024577.2		At3g52520	yes|down	1
MELO3C027661.2		LOW QUALITY PROTEIN: gamma-aminobutyrate transaminase POP2, mitochondrial-like	yes|down	1
MELO3C025012.2		serine/threonine-protein kinase-like protein CCR4	yes|down	1
MELO3C008137.2		Unknown protein	yes|down	1
MELO3C009192.2		Phosphate transporter	yes|down	1
MELO3C024466.2		heavy metal-associated isoprenylated plant protein 3-like isoform X2	yes|down	1
MELO3C015253.2		transcription factor bHLH149-like	yes|down	1
MELO3C018744.2		ethylene-responsive transcription factor ERF054	yes|down	1
MELO3C008135.2		alkylated DNA repair protein alkB homolog 8	yes|down	1
MELO3C005751.2		Trehalase	yes|down	1
MELO3C003720.2		Exostosin family protein	yes|down	1
MELO3C010560.2		Pentatricopeptide repeat-containing family protein	yes|down	1
MELO3C023394.2		(6-4)DNA photolyase isoform X1	yes|down	1
MELO3C017809.2		phenylalanine ammonia-lyase-like	yes|down	1
MELO3C031065.2		lipoxygenase 7, chloroplastic-like	yes|down	1
MELO3C023928.2		UDP-N-acetylmuramate--L-alanine ligase	yes|down	1
MELO3C009933.2		alpha-dioxygenase 1	yes|down	1
MELO3C016967.2		Non-specific serine/threonine protein kinase	yes|down	1
MELO3C018781.2		Leucine-rich repeat family protein	yes|down	1
MELO3C010478.2		Protein-methionine-s-oxide reductase	yes|down	1
MELO3C021550.2		cinnamoyl-CoA reductase 1-like	yes|down	1
MELO3C030763.2		Pentatricopeptide repeat-containing family protein	yes|down	1
MELO3C034694.2		vacuolar cation/proton exchanger 3	yes|down	1
MELO3C025386.2		Polyadenylate-binding protein-interacting protein 4	yes|down	1
MELO3C007784.2		Unknown protein	yes|down	1
MELO3C024000.2		Protein bps1, chloroplastic	yes|down	1
MELO3C022782.2		structure-specific endonuclease subunit SLX4-like isoform X2	yes|down	1
MELO3C010843.2		transcription factor SPATULA-like	yes|down	1
MELO3C007762.2		Mediator of RNA polymerase II transcription subunit 26, putative	yes|down	1
MELO3C007278.2		VQ motif-containing protein	yes|down	1
MELO3C019433.2		dnaJ homolog subfamily C member 2-like	yes|down	1
MELO3C013351.2		Urease accessory protein ureH, putative	yes|down	1
MELO3C016152.2		Gibberellin 2-oxidase	yes|down	1
MELO3C005591.2		ACT domain-containing family protein	yes|down	1
MELO3C014896.2		WRKY transcription factor	yes|down	1
MELO3C025593.2		Pentatricopeptide repeat-containing family protein	yes|down	1
MELO3C016281.2		WRKY transcription factor	yes|down	1
MELO3C009745.2		Mediator of RNA polymerase II transcription subunit 15a	yes|down	1
MELO3C005841.2		Metal ion binding protein	yes|down	1
MELO3C012268.2		LEAF RUST 10 DISEASE-RESISTANCE LOCUS RECEPTOR-LIKE PROTEIN KINASE-like 1.2 isoform X4	yes|down	1
MELO3C012261.2		At1g68340/T22E19_3	yes|down	1
MELO3C015830.2		Time for coffee	yes|down	1
MELO3C024383.2		beta-fructofuranosidase, insoluble isoenzyme CWINV1-like	yes|down	1
MELO3C002198.2		protein kinase 2B, chloroplastic-like	yes|down	1
MELO3C005616.2		Protein STAY-GREEN, chloroplastic	yes|down	1
MELO3C003371.2		Expansin-like protein	yes|down	1
MELO3C002678.2		RING-type E3 ubiquitin transferase	yes|down	1
MELO3C001964.2		BTB/POZ and TAZ domain-containing protein 1-like	yes|down	1
MELO3C033745.2		Maternal effect embryo arrest 22	yes|down	1
MELO3C011944.2		Beta-1,4-mannosyl-glycoprotein 4-beta-N-acetylglucosaminyltransferase	yes|down	1
MELO3C015471.2		beta-galactosidase-like	yes|down	1
MELO3C002676.2		Ras-related protein, expressed	yes|down	1
MELO3C012301.2		Ribose-5-phosphate isomerase A	yes|down	1
MELO3C034054.2		transcription termination factor MTERF5, chloroplastic-like	yes|down	1
MELO3C022997.2		MYB-related transcription factor	yes|down	1
MELO3C005870.2		Pentatricopeptide repeat-containing protein	yes|down	1
MELO3C018689.2		nuclear transcription factor Y subunit C-2	yes|down	1
MELO3C009899.2		AAA-ATPase ASD, mitochondrial-like	yes|down	1
MELO3C025083.2		Receptor-like kinase	yes|down	1
MELO3C004902.2		Egg cell-secreted protein 1.1	yes|down	1
MELO3C003186.2		Proteasome inhibitor-related	yes|down	1
MELO3C009251.2		Cyclin-dependent protein kinase inhibitor SMR4	yes|down	1
MELO3C007846.2		salicylate carboxymethyltransferase-like isoform X1	yes|down	1
MELO3C015538.2		Protein TIFY 10a	yes|down	1
MELO3C016203.2		Myosin-related family protein	yes|down	1
MELO3C011263.2		EEIG1/EHBP1 protein amino-terminal domain protein	yes|down	1
MELO3C011364.2		ethylene-responsive transcription factor RAP2-4-like	yes|down	1
MELO3C004795.2		Arogenate dehydratase	yes|down	1
MELO3C023378.2		gibberellin 3-beta-dioxygenase 1-like	yes|down	1
MELO3C007495.2		protein LYK5-like	yes|down	1
MELO3C004543.2		Unknown protein	yes|down	1
MELO3C011265.2		Core-2/I-branching beta-1,6-N-acetylglucosaminyltransferase family protein, putative	yes|down	1
MELO3C015067.2		transcription factor LHW	yes|down	1
MELO3C007186.2		MACPF domain-containing protein CAD1	yes|down	1
MELO3C000019.2		zinc finger protein ZAT10-like	yes|down	1
MELO3C012915.2		Protein kinase	yes|down	1
MELO3C005096.2		rRNA-processing protein UTP23 homolog	yes|down	1
MELO3C016743.2		Phosphatase 2C family protein	yes|down	1
MELO3C028465.2		Serine/threonine-protein kinase HT1	yes|down	1
MELO3C007407.2		mitogen-activated protein kinase kinase kinase 2-like	yes|down	1
MELO3C016334.2		Protein LURP-one-related 17	yes|down	1
MELO3C024008.2		acyl-CoA--sterol O-acyltransferase 1-like	yes|down	1
MELO3C010287.2		Zinc finger, RING-type	yes|down	1
MELO3C003457.2		protein EMBRYONIC FLOWER 1-like isoform X3	yes|down	1
MELO3C006679.2		Dihydrolipoamide acetyltransferase component of pyruvate dehydrogenase complex	yes|down	1
MELO3C034101.2		Unknown protein	yes|down	1
MELO3C017336.2		DExH-box ATP-dependent RNA helicase DExH3	yes|down	1
MELO3C007403.2		F-box plant-like protein, putative	yes|down	1
MELO3C009534.2		UvrABC system protein A	yes|down	1
MELO3C000794.2		Chaperone protein ClpC, chloroplastic	yes|down	1
MELO3C012998.2		ABC transporter G family member 29-like	yes|down	1
MELO3C021823.2		Pleiotropic drug resistance ABC transporter	yes|down	1
MELO3C016769.2		Transferase family protein	yes|down	1
MELO3C000792.2		Unknown protein	yes|down	1
MELO3C022841.2		Serinethreonine-protein kinase ctr1	yes|down	1
MELO3C009477.2		At2g36220/F2H17.17	yes|down	1
MELO3C017354.2		Pentatricopeptide repeat-containing protein	yes|down	1
MELO3C002099.2		Calmodulin binding protein-like, putative	yes|down	1
MELO3C013685.2		THO complex subunit 4A	yes|down	1
MELO3C010715.2		Protein WVD2-like 7	yes|down	1
MELO3C023633.2		transcription factor MYB108-like	yes|down	1
MELO3C022069.2		Endo-1,3(4)-beta-glucanase 1	yes|down	1
MELO3C020371.2		COMPLEX 1 LYR-like protein	yes|down	1
MELO3C004428.2		Non-specific serine/threonine protein kinase	yes|down	1
MELO3C026932.2		WRKY transcription factor, putative	yes|down	1
MELO3C025805.2		Proline-rich family protein	yes|down	1
MELO3C006530.2		late embryogenesis abundant protein D-34-like	yes|down	1
MELO3C026243.2		Receptor-like protein kinase	yes|down	1
MELO3C011175.2		Receptor protein kinase, putative	yes|down	1
MELO3C006081.2		WRKY transcription factor 22	yes|down	1
MELO3C010840.2		Ethylene-responsive transcription factor	yes|down	1
MELO3C019004.2		ENTH/ANTH/VHS superfamily protein, putative	yes|down	1
MELO3C006550.2		Protein FANTASTIC FOUR 4	yes|down	1
MELO3C021821.2		Cellulose synthase	yes|down	1
MELO3C004283.2		Alpha-crystallin domain-containing protein 22.3	yes|down	1
MELO3C011196.2		ABC1 family protein, expressed	yes|down	1
MELO3C019715.2		heat stress transcription factor A-4c-like	yes|down	1
MELO3C007590.2		Cytochrome P450	yes|down	1
MELO3C030959.2		Retrovirus-related Pol polyprotein from transposon TNT 1-94	yes|down	1
MELO3C020596.2		Maternal effect embryo arrest 60	yes|down	1
MELO3C022734.2		Glycosyltransferase	yes|down	1
MELO3C018683.2		Actin	yes|down	1
MELO3C007518.2		F6A14.6 protein, putative	yes|down	1
MELO3C022337.2		auxin-responsive protein SAUR36	yes|down	1
MELO3C012339.2		Nuclear transport factor 2 (NTF2) family protein	yes|down	1
MELO3C035595.2		Unknown protein	yes|down	1
MELO3C005738.2		protein SPA1-RELATED 2	yes|down	1
MELO3C026277.2		Kinetochore protein	yes|down	1
MELO3C026566.2		G patch domain protein	yes|down	1
MELO3C003043.2		Pentatricopeptide repeat-containing family protein	yes|down	1
MELO3C019815.2		Receptor-like protein kinase	yes|down	1
MELO3C010791.2		RING-type E3 ubiquitin transferase	yes|down	1
MELO3C016809.2		zinc finger protein ZAT10-like	yes|down	1
MELO3C012190.2		DUF1262 family protein	yes|down	1
MELO3C014001.2		TVP38/TMEM64 family membrane protein	yes|down	1
MELO3C007147.2		Transmembrane protein, putative	yes|down	1
MELO3C019231.2		Zinc finger, B-box	yes|down	1
MELO3C008456.2		NBS-LRR type resistance protein	yes|down	1
MELO3C017539.2		Coiled-coil domain-containing protein 90B, mitochondrial	yes|down	1
MELO3C002147.2		At1g67920	yes|down	1
MELO3C021670.2		Nuclear inhibitor of protein phosphatase 1	yes|down	1
MELO3C026548.2		Cytokinin riboside 5'-monophosphate phosphoribohydrolase	yes|down	1
MELO3C007596.2		Indole-3-acetic acid-amido synthetase GH3.3	yes|down	1
MELO3C019363.2		patellin-1-like	yes|down	1
MELO3C014692.2		Gb|AAF02136.1	yes|down	1
MELO3C025360.2		lactoylglutathione lyase-like	yes|down	1
MELO3C035355.2		Unknown protein	yes|down	1
MELO3C005351.2		Protein IDA-LIKE 1	yes|down	1
MELO3C005744.2		Unknown protein	yes|down	1
MELO3C019188.2		Glycosyltransferase, putative	yes|down	1
MELO3C003684.2		Exosome complex exonuclease	yes|down	1
MELO3C024307.2		Alanine aminotransferase 2	yes|down	1
MELO3C025282.2		SCARECROW	yes|down	1
MELO3C012182.2		N-acetyltransferase, putative	yes|down	1
MELO3C003107.2		Soluble inorganic pyrophosphatase-like protein	yes|down	1
MELO3C030961.2		Unknown protein	yes|down	1
MELO3C022712.2		B-cell receptor-associated protein 31-like	yes|down	1
MELO3C025766.2		Pyridoxal biosynthesis protein PDX2	yes|down	1
MELO3C016807.2		Protein SNOWY COTYLEDON 3	yes|down	1
MELO3C005202.2		AP-5 complex subunit beta-like protein	yes|down	1
MELO3C013990.2		F5O11.10 isoform 1	yes|down	1
MELO3C004889.2		CASP-like protein	yes|down	1
MELO3C005734.2		ethylene-responsive transcription factor CRF2-like	yes|down	1
MELO3C006694.2		COBRA-like protein 7	yes|down	1
MELO3C002437.2		p55	yes|down	1
MELO3C006864.2		Peptidoglycan-binding LysM domain-containing family protein	yes|down	1
MELO3C027040.2		17 kDa phloem lectin	yes|down	1
MELO3C007242.2		Ethylene-responsive transcription factor, putative	yes|down	1
MELO3C019783.2		Pentatricopeptide repeat-containing protein, putative	yes|down	1
MELO3C026546.2		DNA-directed RNA polymerase subunit beta	yes|down	1
MELO3C008478.2		Protein phosphatase 2c, putative	yes|down	1
MELO3C017810.2		phenylalanine ammonia-lyase-like	yes|down	1
MELO3C031570.2		zinc finger BED domain-containing protein DAYSLEEPER	yes|down	1
MELO3C026419.2		C2 domain-containing protein	yes|down	1
MELO3C010279.2		Octicosapeptide/Phox/Bem1p (PB1) domain-containing protein / tetratricopeptide repeat (TPR)-containing protein	yes|down	1
MELO3C010543.2		Sh3 domain-containing protein 2	yes|down	1
MELO3C007232.2		spermidine coumaroyl-CoA acyltransferase	yes|down	1
MELO3C024538.2		zinc finger A20 and AN1 domain-containing stress-associated protein 4	yes|down	1
MELO3C009312.2		Pentatricopeptide repeat-containing protein At3g09650, chloroplastic	yes|down	1
MELO3C011018.2		Thaumatin-like protein 1	yes|down	1
MELO3C031850.2		Unknown protein	yes|down	1
MELO3C004385.2		pathogenesis-related protein PR-4-like	yes|down	1
MELO3C011588.2		Phosphatidylinositol-4-phosphate 5-kinase 1-like protein	yes|down	1
MELO3C005720.2		Late embryogenesis abundant protein	yes|down	1
MELO3C007236.2		RING-H2 finger protein	yes|down	1
MELO3C030606.2		Unknown protein	yes|down	1
MELO3C011101.2		mitochondrial uncoupling protein 5-like	yes|down	1
MELO3C015204.2		cytochrome c-type biogenesis protein CcmE	yes|down	1
MELO3C020811.2		Senescence/dehydration-associated protein At3g51250	yes|down	1
MELO3C014305.2		WRKY transcription factor, putative	yes|down	1
MELO3C030249.2		pentatricopeptide repeat-containing protein At1g34160	yes|down	1
MELO3C014307.2		PRA1 family protein	yes|down	1
MELO3C025105.2		CoA ligase	yes|down	1
MELO3C015119.2		Glycine-rich protein	yes|down	1
MELO3C003120.2		SLT1	yes|down	1
MELO3C015137.2		Magnesium transporter NIPA	yes|down	1
MELO3C035367.2		Unknown protein	yes|down	1
MELO3C010452.2		cytochrome P450 81D1-like	yes|down	1
MELO3C005367.2		dehydration-responsive element-binding protein 1D-like	yes|down	1
MELO3C003287.2		DYAD protein	yes|down	1
MELO3C012031.2		two-component response regulator ARR5-like	yes|down	1
MELO3C022195.2		Late embryogenesis abundant protein (LEA) family protein	yes|down	1
MELO3C003394.2		Protein LSD1	yes|down	1
MELO3C033370.2		Protein DETOXIFICATION	yes|down	1
MELO3C012547.2		polyol transporter 5-like	yes|down	1
MELO3C011980.2		F-box/kelch protein	yes|down	1
MELO3C018793.2		mediator-associated protein 1-like	yes|down	1
MELO3C024724.2		4-coumarate--CoA ligase 2	yes|down	1
MELO3C032442.2		ATP-dependent 6-phosphofructokinase	yes|down	1
MELO3C010269.2		Glycerol-3-phosphate transporter family protein	yes|down	1
MELO3C034699.2		Unknown protein	yes|down	1
MELO3C001593.2		F-box plant-like protein, putative	yes|down	1
MELO3C015796.2		Acetyl-CoA carboxylase, putative	yes|down	1
MELO3C015579.2		At1g55340	yes|down	1
MELO3C014641.2		C2 domain-containing family protein	yes|down	1
MELO3C012027.2		IAA-amino acid hydrolase ILR1, putative	yes|down	1
MELO3C023195.2		NAC domain-containing protein 2	yes|down	1
MELO3C015934.2		BRCT domain-containing protein isoform X1	yes|down	1
MELO3C021623.2		elicitor-responsive protein 1-like	yes|down	1
MELO3C008095.2		probably inactive leucine-rich repeat receptor-like protein kinase At2g25790	yes|down	1
MELO3C012551.2		polyol transporter 5-like	yes|down	1
MELO3C029461.2		Telomere-associated protein RIF1, putative	yes|down	1
MELO3C034084.2		Unknown protein	yes|down	1
MELO3C015123.2		Protein LATERAL ROOT PRIMORDIUM 1	yes|down	1
MELO3C001390.2		Ubiquitin ligase protein cop1	yes|down	1
MELO3C023408.2		Lactoylglutathione lyase	yes|down	1
MELO3C025940.2		CONSTANS-like zinc finger protein	yes|down	1
MELO3C003686.2		transcription factor HY5	yes|down	1
MELO3C010203.2		LRR receptor-like kinase family protein	yes|down	1
MELO3C022161.2		pentatricopeptide repeat-containing protein At3g13880	yes|down	1
MELO3C023474.2		Hydroxycinnamoyl-CoA shikimate/quinate hydroxycinnamoyltransferase	yes|down	1
MELO3C002590.2		CBS domain-containing protein CBSX5	yes|down	1
MELO3C005220.2		LOW QUALITY PROTEIN: protein NRT1/ PTR FAMILY 8.3-like	yes|down	1
MELO3C010061.2		Tyrosine phosphatase family protein	yes|down	1
MELO3C005373.2		F-box protein PP2-A13-like	yes|down	1
MELO3C007256.2		PTI1-like tyrosine-protein kinase At3g15890	yes|down	1
MELO3C025885.2		ras-related protein Rab11C	yes|down	1
MELO3C004129.2		Ribosomal RNA small subunit methyltransferase G	yes|down	1
MELO3C003571.2		Protein phosphatase 1 regulatory subunit pprA	yes|down	1
MELO3C015930.2		Translation initiation factor IF-2	yes|down	1
MELO3C015127.2		DUF4228 domain protein	yes|down	1
MELO3C018149.2		Beta-glucosidase, putative	yes|down	1
MELO3C002880.2		Unknown protein	yes|down	1
MELO3C009569.2		Gb|AAF02136.1	yes|down	1
MELO3C002485.2		Transmembrane protein, putative	yes|down	1
MELO3C017470.2		Hexosyltransferase	yes|down	1
MELO3C016115.2		B-box zinc finger protein 22	yes|down	1
MELO3C020245.2		RING-type E3 ubiquitin transferase	yes|down	1
MELO3C023047.2		glutamyl-tRNA(Gln) amidotransferase subunit B, chloroplastic/mitochondrial	yes|down	1
MELO3C009126.2		CASP-like protein	yes|down	1
MELO3C008784.2		RING-type E3 ubiquitin transferase	yes|down	1
MELO3C031166.2		Unknown protein	yes|down	1
MELO3C010261.2		Zinc finger, SWIM-type	yes|down	1
MELO3C034691.2		At3g52520	yes|down	1
MELO3C017964.2		Beta-glucosidase, putative	yes|down	1
MELO3C015024.2		RING-type E3 ubiquitin transferase	yes|down	1
MELO3C022936.2		Triacylglycerol lipase, putative	yes|down	1
MELO3C006375.2		Pentatricopeptide repeat-containing protein	yes|down	1
MELO3C007342.2		Pentatricopeptide repeat-containing family protein	yes|down	1
MELO3C029301.2		Unknown protein	yes|down	1
MELO3C017545.2		protein indeterminate-domain 1-like	yes|down	1
MELO3C019852.2		cyclin-dependent protein kinase inhibitor SMR1-like	yes|down	1
MELO3C025189.2		Alpha/beta hydrolase related protein	yes|down	1
MELO3C018843.2		Cytochrome b561 and domon domain-containing protein	yes|down	1
MELO3C014857.2		Lysine histidine transporter	yes|down	1
MELO3C025608.2		ethylene-responsive transcription factor 4	yes|down	1
MELO3C004050.2		zinc finger protein CONSTANS-LIKE 5-like	yes|down	1
MELO3C017315.2		transcription factor MYB24-like	yes|down	1
MELO3C025222.2		serine/threonine-protein kinase BIK1-like	yes|down	1
MELO3C016179.2		Receptor-like kinase	yes|down	1
MELO3C025863.2		Tetratricopeptide repeat (TPR)-like superfamily protein	yes|down	1
MELO3C012614.2		Filamentous hemagglutinin transporter	yes|down	1
MELO3C004643.2		replication protein A 70 kDa DNA-binding subunit A	yes|down	1
MELO3C004296.2		endogenous alpha-amylase/subtilisin inhibitor-like	yes|down	1
MELO3C020140.2		tRNA (guanine(26)-N(2))-dimethyltransferase	yes|down	1
MELO3C033627.2		AP-3 complex subunit sigma-like	yes|down	1
MELO3C025199.2		Leucoanthocyanidin dioxygenase	yes|down	1
MELO3C004421.2		L-allo-threonine aldolase	yes|down	1
MELO3C021209.2		At3g61370	yes|down	1
MELO3C014319.2		protein LONGIFOLIA 1	yes|down	1
MELO3C016319.2		Ribonucleases P/MRP protein subunit POP1	yes|down	1
MELO3C008014.2		ethylene-responsive transcription factor ABR1	yes|down	1
MELO3C009127.2		WRKY family transcription factor family protein	yes|down	1
MELO3C016780.2		ethylene-responsive transcription factor ERF011-like	yes|down	1
MELO3C009383.2		Thaumatin-like protein 1a	yes|down	1
MELO3C009125.2		Methyltransferase	yes|down	1
MELO3C002551.2		Transcription factor	yes|down	1
MELO3C004655.2		Receptor-like kinase	yes|down	1
MELO3C007624.2		Acyl-CoA N-acyltransferases (NAT) superfamily protein	yes|down	1
MELO3C021285.2		E3 SUMO-protein ligase NSE2	yes|down	1
MELO3C003230.2		BAHD acyltransferase DCR-like	yes|down	1
MELO3C017764.2		Transmembrane protein, putative	yes|down	1
MELO3C024015.2		cytochrome P450 86B1-like	yes|down	1
MELO3C007543.2		mitogen-activated protein kinase kinase kinase YODA isoform X1	yes|down	1
MELO3C009135.2		protein BREAST CANCER SUSCEPTIBILITY 2 homolog B-like	yes|down	1
MELO3C003898.2		inactive protein kinase SELMODRAFT_444075-like	yes|down	1
MELO3C017665.2		Ubiquitin-protein ligase, putative	yes|down	1
MELO3C014512.2		Ribonuclease CAF1	yes|down	1
MELO3C010746.2		Mitochondrial carrier protein	yes|down	1
MELO3C014530.2		Nuclear transcription factor Y subunit C8	yes|down	1
MELO3C006608.2		CASP-like protein	yes|down	1
MELO3C011152.2		protein EMBRYONIC FLOWER 1-like isoform X1	yes|down	1
MELO3C009728.2		Calmodulin-binding protein 25	yes|down	1
MELO3C009139.2		Receptor lectin protein kinase-like	yes|down	1
MELO3C008489.2		Serine/threonine-protein kinase stt7, chloroplastic	yes|down	1
MELO3C014514.2		Transcription factor	yes|down	1
MELO3C011903.2		RPM1-interacting protein 4	yes|down	1
MELO3C020955.2		UPF0496 protein	yes|down	1
MELO3C009159.2		ALC-interacting protein 1	yes|down	1
MELO3C035159.2		Unknown protein	yes|down	1
MELO3C020732.2		Pentatricopeptide repeat-containing protein	yes|down	1
MELO3C022985.2		ethylene-responsive transcription factor 1B-like	yes|down	1
MELO3C026380.2		VQ motif-containing protein 22	yes|down	1
MELO3C000885.2		auxin-responsive protein SAUR71-like	yes|down	1
MELO3C016460.2		Unknown protein	yes|down	1
MELO3C014803.2		Phosphate carrier, mitochondrial	yes|down	1
MELO3C010252.2		WD repeat-containing protein 76	yes|down	1
MELO3C024989.2		ethylene-responsive transcription factor ERF110	yes|down	1
MELO3C016363.2		AT-rich interactive domain-containing protein 2	yes|down	1
MELO3C011556.2		Agenet domain-containing protein / bromo-adjacent homology (BAH) domain-containing protein	yes|down	1
MELO3C013233.2		Rho GTPase-activating protein	yes|down	1
MELO3C015302.2		Hypoxia-responsive family protein	yes|down	1
MELO3C015414.2		receptor-like protein kinase HSL1	yes|down	1
MELO3C015300.2		Purine permease	yes|down	1
MELO3C025195.2		Serine/threonine-protein kinase	yes|down	1
MELO3C022719.2		Genomic DNA, chromosome 3, P1 clone: MJL12	yes|down	1
MELO3C017200.2		LRR receptor-like kinase family protein	yes|down	1
MELO3C032766.2		katanin p60 ATPase-containing subunit A1 isoform X3	yes|down	1
MELO3C024097.2		tetraspanin-8-like	yes|down	1
MELO3C023231.2		RING-type E3 ubiquitin transferase	yes|down	1
MELO3C016706.2		E3 ubiquitin-protein ligase RMA3	yes|down	1
MELO3C020061.2		ribosomal RNA small subunit methyltransferase NEP1-like	yes|down	1
MELO3C007711.2		U-box domain-containing protein kinase family protein, putative	yes|down	1
MELO3C012426.2		GATA transcription factor	yes|down	1
MELO3C023490.2		Elongation factor 4	yes|down	1
MELO3C004141.2		Unknown protein	yes|down	1
MELO3C023156.2		Unknown protein	yes|down	1
MELO3C017596.2		Avr9/Cf-9 rapidly elicited protein, putative	yes|down	1
MELO3C005261.2		Serine/threonine-protein kinase	yes|down	1
MELO3C023626.2		Protein phosphatase 2C-like protein	yes|down	1
MELO3C006402.2		Embryo sac development arrest 6	yes|down	1
MELO3C025270.2		Late embryogenesis abundant protein, LEA-14	yes|down	1
MELO3C016399.2		Mitogen-activated protein kinase	yes|down	1
MELO3C011232.2		Boron transporter-like protein	yes|down	1
MELO3C026089.2		Protein WEAK CHLOROPLAST MOVEMENT UNDER BLUE LIGHT 1	yes|down	1
MELO3C005275.2		nudix hydrolase 18, mitochondrial	yes|down	1
MELO3C008578.2		F-box family protein, putative	yes|down	1
MELO3C029803.2		wall-associated receptor kinase-like 20	yes|down	1
MELO3C014925.2		Glycerophosphodiester phosphodiesterase, putative	yes|down	1
MELO3C014927.2		Hexosyltransferase	yes|down	1
MELO3C002460.2		At3g20340	yes|down	1
MELO3C023304.2		Isoflavone reductase like	yes|down	1
MELO3C017548.2		GRAS family transcription factor	yes|down	1
MELO3C017159.2		ABC transporter A family member 2	yes|down	1
MELO3C011053.2		RING-H2 finger protein ATL11-like	yes|down	1
MELO3C001321.2		Unknown protein	yes|down	1
MELO3C019257.2		CDT1-like protein a, chloroplastic	yes|down	1
MELO3C017514.2		chaperone protein ClpB	yes|down	1
MELO3C024638.2		E3 ubiquitin-protein ligase ATL42-like	yes|down	1
MELO3C011734.2		Unknown protein	yes|down	1
MELO3C016866.2		Reversion-to-ethylene sensitivity1-like protein	yes|down	1
MELO3C012050.2		Actin cross-linking protein	yes|down	1
MELO3C018652.2		3',5'-nucleoside bisphosphate phosphatase	yes|down	1
MELO3C013047.2		PRA1 family protein	yes|down	1
MELO3C003915.2		Pentatricopeptide repeat-containing protein	yes|down	1
MELO3C010246.2		alpha/beta hydrolase domain-containing protein 17B-like	yes|down	1
MELO3C021741.2		RuBisCO large subunit-binding protein subunit alpha, chloroplastic	yes|down	1
MELO3C012127.2		protein argonaute 7	yes|down	1
MELO3C004229.2		Protein SRC2	yes|down	1
MELO3C012058.2		5'-AMP-activated protein kinase subunit beta-2	yes|down	1
MELO3C019273.2		membrane metalloprotease ARASP, chloroplastic	yes|down	1
MELO3C025613.2		Tyrosine aminotransferase	yes|down	1
MELO3C013055.2		Beta-galactosidase	yes|down	1
MELO3C017121.2		RING-type E3 ubiquitin transferase	yes|down	1
MELO3C009694.2		Disease resistance protein	yes|down	1
MELO3C007336.2		Plant cadmium resistance 8-like protein	yes|down	1
MELO3C019522.2		Exocyst complex component	yes|down	1
MELO3C021843.2		Cytochrome P450, putative	yes|down	1
MELO3C005302.2		CLAVATA3/ESR (CLE)-related protein 17-like	yes|down	1
MELO3C006727.2		Neutral/alkaline invertase	yes|down	1
MELO3C021755.2		At1g31175	yes|down	1
MELO3C007338.2		Serine/threonine-protein kinase	yes|down	1
MELO3C024358.2		NAD(P)-binding Rossmann-fold superfamily protein	yes|down	1
MELO3C016842.2		xyloglucan glycosyltransferase 4	yes|down	1
MELO3C025945.2		Unknown protein	yes|down	1
MELO3C006805.2		Receptor protein kinase, putative	yes|down	1
MELO3C006721.2		calmodulin	yes|down	1
MELO3C026641.2		Pentatricopeptide repeat-containing family protein	yes|down	1
MELO3C029198.2		hyoscyamine 6-dioxygenase-like	yes|down	1
MELO3C016985.2		At1g80610/T21F11_6	yes|down	1
MELO3C023390.2		AT3g15630/MSJ11_3	yes|down	1
MELO3C014356.2		Glycosyltransferase	yes|down	1
MELO3C029703.2		Unknown protein	yes|down	1
MELO3C025390.2		Fatty acid desaturase 4, chloroplastic	yes|down	1
MELO3C002324.2		Initiation factor eIF-4 gamma, MA3	yes|down	1
MELO3C002240.2		RING-type E3 ubiquitin transferase	yes|down	1
MELO3C021907.2		Calmodulin-binding protein	yes|down	1
MELO3C003909.2		chloroplast envelope membrane protein	yes|down	1
MELO3C000611.2		SUPPRESSOR OF ABI3-5-like	yes|down	1
MELO3C027015.2		ACT domain-containing protein	yes|down	1
MELO3C032760.2		Flavonol synthase 1	yes|down	1
MELO3C014334.2		histone H1	yes|down	1
MELO3C027468.2		kinesin-like protein KIN12B	yes|down	1
MELO3C025951.2		nuclear transcription factor Y subunit B-3	yes|down	1
MELO3C016947.2		VQ motif-containing protein	yes|down	1
MELO3C016686.2		cytochrome P450 CYP72A219-like	yes|down	1
MELO3C020303.2		Glutamyl-tRNA (Gln) amidotransferase subunit C	yes|down	1
MELO3C018759.2		Pentatricopeptide repeat-containing family protein	yes|down	1
MELO3C005897.2		AAA-ATPase At2g46620-like	yes|down	1
MELO3C017568.2		nuclear transcription factor Y subunit B-1-like	yes|down	1
MELO3C011996.2		At1g70420/F17O7_4	yes|down	1
MELO3C002350.2		Malate synthase	yes|down	1
MELO3C012155.2		ninja-family protein AFP3-like	yes|down	1
MELO3C031607.2		Protease inhibitor protein	yes|down	1
MELO3C013929.2		Unknown protein	yes|down	1
MELO3C026535.2		At5g42330	yes|down	1
MELO3C017499.2		1-deoxy-D-xylulose-5-phosphate synthase	yes|down	1
MELO3C007667.2		Epidermal patterning factor-like protein	yes|down	1
MELO3C020340.2		GPI-anchored adhesin-like protein	yes|down	1
MELO3C002844.2		tetrahydrocannabinolic acid synthase-like	yes|down	1
MELO3C027001.2		Cysteine proteinase inhibitor	yes|down	1
MELO3C017129.2		Chalcone synthase	yes|down	1
MELO3C035763.2		Unknown protein	yes|down	1
MELO3C010262.2		NHL domain-containing protein, putative	yes|down	1
MELO3C024410.2		Protein EARLY FLOWERING 3	yes|down	1
MELO3C021264.2		Ubiquitin-conjugating enzyme, E2	yes|down	1
MELO3C004557.2		transcription repressor OFP8-like	yes|down	1
MELO3C017415.2		WRKY transcription factor, putative	yes|down	1
MELO3C015265.2		calmodulin-binding protein 60 B-like isoform X2	yes|down	1
MELO3C007744.2		Phospho-2-dehydro-3-deoxyheptonate aldolase	yes|down	1
MELO3C031321.2		pentatricopeptide repeat-containing protein At1g04840	yes|down	1
MELO3C009170.2		vacuolar cation/proton exchanger 3-like	yes|down	1
MELO3C008175.2		WRKY transcription factor	yes|down	1
MELO3C021250.2		5-oxoprolinase	yes|down	1
MELO3C021281.2		Beta-D-xylosidase family protein	yes|down	1
MELO3C004903.2		Zinc finger (C3HC4-type RING finger) family protein	yes|down	1
MELO3C007055.2		reticuline oxidase-like protein	yes|down	1
MELO3C027132.2		disease resistance protein RGA2-like	yes|down	1
MELO3C018722.2		Transcription factor	yes|down	1
MELO3C026247.2		Raffinose synthase	yes|down	1
MELO3C007752.2		protein SENSITIVE TO PROTON RHIZOTOXICITY 1-like	yes|down	1
MELO3C015880.2		Gibberellin receptor GID1A	yes|down	1
MELO3C005992.2		homeobox-leucine zipper protein ATHB-7	yes|down	1
MELO3C010506.2		Amino acid permease	yes|down	1
MELO3C023536.2		zinc finger A20 and AN1 domain-containing stress-associated protein 5	yes|down	1
MELO3C018368.2		omega-hydroxypalmitate O-feruloyl transferase	yes|down	1
MELO3C017060.2		Auxin efflux carrier family protein, putative	yes|down	1
MELO3C021615.2		Protein WVD2-like 7	yes|down	1
MELO3C013890.2		phosphatidylinositol 4-phosphate 5-kinase 8-like	yes|down	1
MELO3C012926.2		transcription factor MYB108	yes|down	1
MELO3C010827.2		Receptor-kinase, putative	yes|down	1
MELO3C020117.2		Protein ROOT PRIMORDIUM DEFECTIVE 1	yes|down	1
MELO3C007760.2		Xyloglucan galactosyltransferase KATAMARI1-like protein	yes|down	1
MELO3C017811.2		phenylalanine ammonia-lyase-like	yes|down	1
MELO3C005308.2		Serinethreonine-protein kinase ctr1	yes|down	1
MELO3C013618.2		Phospho-N-acetylmuramoyl-pentapeptide-transferase, putative	yes|down	1
MELO3C023540.2		Unknown protein	yes|down	1
MELO3C023875.2		E3 ubiquitin-protein ligase RING1-like	yes|down	1
MELO3C018003.2		Trypsin inhibitor 5	yes|down	1
MELO3C015498.2		Hydroxyproline-rich glycoprotein family protein	yes|down	1
MELO3C004316.2		Prefoldin chaperone subunit family protein, putative	yes|down	1
MELO3C018740.2		E3 ubiquitin-protein ligase RMA1H1	yes|down	1
MELO3C023386.2		Pentatricopeptide repeat-containing family protein	yes|down	1
MELO3C003015.2		Allene oxide cyclase	yes|down	1
MELO3C024032.2		S-acyltransferase	yes|down	1
MELO3C013359.2		Ubiquitin-conjugating enzyme, E2	yes|down	1
MELO3C003339.2		Calcineurin B-like protein	yes|down	1
MELO3C018021.2		At2g14660	yes|down	1
MELO3C032856.2		zinc finger BED domain-containing protein DAYSLEEPER-like	yes|down	1
MELO3C019141.2		Unknown protein	yes|down	1
MELO3C029083.2		Unknown protein	yes|down	1
MELO3C016787.2		L-asparaginase	yes|down	1
MELO3C014083.2		Transmembrane protein, putative	yes|down	1
MELO3C015467.2		Transmembrane protein, putative	yes|down	1
MELO3C002261.2		serine/threonine-protein kinase HT1-like	yes|down	1
MELO3C027122.2		RING-type E3 ubiquitin transferase	yes|down	1
MELO3C023847.2		glucan endo-1,3-beta-glucosidase	yes|down	1
MELO3C035535.2		4-coumarate-CoA ligase	yes|down	1
MELO3C026308.2		receptor-like protein kinase FERONIA	yes|down	1
MELO3C034398.2		Unknown protein	yes|down	1
MELO3C015469.2		beta-galactosidase-like	yes|down	1
MELO3C026436.2		1-aminocyclopropane-1-carboxylate oxidase-1-like protein	yes|down	1
MELO3C011314.2		Pentatricopeptide repeat-containing family protein	yes|down	1
MELO3C025521.2		Hexosyltransferase	yes|down	1
MELO3C021057.2		RPM1-interacting protein 4	yes|down	1
MELO3C030696.2		Unknown protein	yes|down	1
MELO3C001202.2		Protein TIFY 5A	yes|down	1
MELO3C030035.2		BTB/POZ domain-containing protein	yes|down	1
MELO3C009715.2		LOW QUALITY PROTEIN: kinesin-3-like	yes|down	1
MELO3C023074.2		Ammonium transporter	yes|down	1
MELO3C012240.2		protein NIM1-INTERACTING 2	yes|down	1
MELO3C015334.2		cation/calcium exchanger 5	yes|down	1
MELO3C008113.2		Pentatricopeptide repeat-containing family protein	yes|down	1
MELO3C026413.2		heat stress transcription factor A-8	yes|down	1
MELO3C006185.2		Unknown protein	yes|down	1
MELO3C003706.2		Myosin heavy chain-related protein	yes|down	1
MELO3C005516.2		Exostosin family protein	yes|down	1
MELO3C010632.2		NAC domain-containing protein	yes|down	1
MELO3C007447.2		Protein tapetum determinant 1	yes|down	1
MELO3C013264.2		LysM domain GPI-anchored protein	yes|down	1
MELO3C014110.2		oligopeptide transporter 5-like	yes|down	1
MELO3C004142.2		Unknown protein	yes|down	1
MELO3C010709.2		telomere-associated protein RIF1-like isoform X2	yes|down	1
MELO3C003318.2		phospholipase A1-Ibeta2, chloroplastic	yes|down	1
MELO3C015921.2		DELLA protein RGL2, putative	yes|down	1
MELO3C016989.2		DNA ligase	yes|down	1
MELO3C019056.2		two-component response regulator ARR8-like	yes|down	1
MELO3C016813.2		Interferon-related developmental regulator family protein	yes|down	1
MELO3C022406.2		phosphatidylinositol 4-kinase gamma 4	yes|down	1
MELO3C015746.2		hyoscyamine 6-dioxygenase-like	yes|down	1
MELO3C013840.2		inositol-tetrakisphosphate 1-kinase 1-like	yes|down	1
MELO3C013794.2		Amino acid permease domain-containing protein	yes|down	1
MELO3C019467.2		pentatricopeptide repeat-containing protein At3g62890-like	yes|down	1
MELO3C007197.2		Trehalose-6-phosphate synthase	yes|down	1
MELO3C012094.2		zinc-finger homeodomain protein 9	yes|down	1
MELO3C025262.2		AAA+ ATPase domain-containing protein	yes|down	1
MELO3C014246.2		Receptor-like kinase	yes|down	1
MELO3C025206.2		transcription repressor OFP1	yes|down	1
MELO3C026370.2		Glycosyltransferase	yes|down	1
MELO3C035188.2		Unknown protein	yes|down	1
MELO3C002696.2		Senescence_reg domain-containing protein	yes|down	1
MELO3C009225.2		Serine/threonine-protein kinase	yes|down	1
MELO3C032263.2		Pentatricopeptide repeat-containing protein	yes|down	1
MELO3C034573.2		Pentatricopeptide repeat-containing protein	yes|down	1
MELO3C013266.2		DNA-directed RNA polymerase subunit beta	yes|down	1
MELO3C035186.2		pentatricopeptide repeat-containing protein At4g15720	yes|down	1
MELO3C018840.2		RmlC-like cupins superfamily protein	yes|down	1
MELO3C004465.2		calmodulin-like protein 7	yes|down	1
MELO3C006973.2		ethylene-responsive transcription factor CRF4-like	yes|down	1
MELO3C028524.2		Unknown protein	yes|down	1
MELO3C035075.2		Disease resistance protein family	yes|down	1
MELO3C002534.2		Serine/threonine-protein kinase	yes|down	1
MELO3C000703.2		Protein kinase	yes|down	1
MELO3C016124.2		IRK-interacting protein	yes|down	1
MELO3C028807.2		histone H1-like	yes|down	1
MELO3C023790.2		IST1-like protein	yes|down	1
MELO3C010911.2		Structural constituent of ribosome	yes|down	1
MELO3C028563.2		Coatomer subunit beta'	yes|down	1
MELO3C012051.2		Actin cross-linking protein	yes|down	1
MELO3C006473.2		DNA-directed RNA polymerase II subunit	yes|down	1
MELO3C006595.2		Sugar transporter ERD6	yes|down	1
MELO3C029134.2		Pentatricopeptide repeat-containing family protein	yes|down	1
MELO3C026637.2		Receptor protein kinase	yes|down	1
MELO3C024075.2		UPF0496 protein 4-like	yes|down	1
MELO3C022845.2		RING-type E3 ubiquitin transferase	yes|down	1
MELO3C021844.2		cytochrome P450 89A2-like	yes|down	1
MELO3C033116.2		Pentatricopeptide repeat-containing protein	yes|down	1
MELO3C007693.2		Homeodomain-like superfamily protein, putative	yes|down	1
MELO3C021064.2		malonyl-CoA:anthocyanidin 5-O-glucoside-6''-O-malonyltransferase	yes|down	1
MELO3C008328.2		Receptor serine-threonine protein kinase	yes|down	1
MELO3C004274.2		peroxisomal adenine nucleotide carrier 1-like	yes|down	1
MELO3C022641.2		Carboxypeptidase	yes|down	1
MELO3C001650.2		Bidirectional sugar transporter SWEET	yes|down	1
MELO3C009160.2		trihelix transcription factor GT-3b	yes|down	1
MELO3C012176.2		Pentatricopeptide repeat-containing protein	yes|down	1
MELO3C000228.2		UBN2_3 domain-containing protein	yes|down	1
MELO3C004494.2		Phytochelatin Synthase, Glutathione gamma-glutamylcysteinyltransferase	yes|down	1
MELO3C015875.2		methyl-CpG-binding domain-containing protein 4	yes|down	1
MELO3C026805.2		Coiled-coil protein (DUF572)	yes|down	1
MELO3C026615.2		Exostosin-like	yes|down	1
MELO3C017247.2		Hexosyltransferase	yes|down	1
MELO3C006069.2		acidic endochitinase-like	yes|down	1
MELO3C008180.2		Protein nuclear fusion defective 4	yes|down	1
MELO3C000147.2		Aaa-atpase	yes|down	1
MELO3C023609.2		TolB protein-like protein	yes|down	1
MELO3C023786.2		S-adenosylmethionine decarboxylase	yes|down	1
MELO3C005363.2		Acid beta-fructofuranosidase	yes|down	1
MELO3C026609.2		beta-glucosidase BoGH3B-like	yes|down	1
MELO3C026223.2		Mitochondrial pyruvate carrier	yes|down	1
MELO3C021807.2		Nucleolin	yes|down	1
MELO3C003976.2		Clathrin assembly protein, putative	yes|down	1
MELO3C016403.2		pentatricopeptide repeat-containing protein At5g44230	yes|down	1
MELO3C032348.2		Harbinger transposase-derived nuclease	yes|down	1
MELO3C012037.2		glycosyltransferase family 92 protein RCOM_0530710	yes|down	1
MELO3C030955.2		Unknown protein	yes|down	1
MELO3C016831.2		RING-type E3 ubiquitin transferase	yes|down	1
MELO3C003902.2		cytochrome P450 CYP82D47-like	yes|down	1
MELO3C009094.2		Calcium binding protein/cast	yes|down	1
MELO3C014224.2		phenylalanine ammonia-lyase-like	yes|down	1
MELO3C002143.2		Protein TIFY 6B	yes|down	1
MELO3C018750.2		Peroxisomal membrane protein, putative	yes|down	1
MELO3C021183.2		FK506-binding protein 4-like	yes|down	1
MELO3C016920.2		Receptor-like protein kinase	yes|down	1
MELO3C024848.2		Serine-type endopeptidase inhibitor	yes|down	1
MELO3C005495.2		F-box protein At5g07610	yes|down	1
MELO3C017194.2		Transmembrane protein, putative	yes|down	1
MELO3C010128.2		Pentatricopeptide repeat-containing protein	yes|down	1
MELO3C011450.2		Kelch repeat-containing F-box family protein	yes|down	1
MELO3C010793.2		At1g10140	yes|down	1
MELO3C019326.2		Glutaredoxin	yes|down	1
MELO3C012484.2		Sigma factor binding protein 1, chloroplastic	yes|down	1
MELO3C001996.2		NAC domain-containing protein 100-like	yes|down	1
MELO3C002594.2		DNA mismatch repair protein muts2, putative	yes|down	1
MELO3C035229.2		Flavanone-3-hydroxylase	yes|down	1
MELO3C031658.2		pentatricopeptide repeat-containing protein At4g33170-like	yes|down	1
MELO3C026875.2		Kinase, putative	yes|down	1
MELO3C013159.2		casein kinase II subunit beta-2	yes|down	1
MELO3C006840.2		1-aminocyclopropane-1-carboxylate synthase	yes|down	1
MELO3C029541.2		Protein DETOXIFICATION	yes|down	1
MELO3C019881.2		glucomannan 4-beta-mannosyltransferase 9-like	yes|down	1
MELO3C025489.2		rho-associated protein kinase 1	yes|down	1
MELO3C021923.2		CCG-binding protein 1	yes|down	1
MELO3C027085.2		Isochorismatase-like protein	yes|down	1
MELO3C009305.2		protein REVEILLE 8-like isoform X1	yes|down	1
MELO3C003255.2		Serine/threonine-protein kinase	yes|down	1
MELO3C010561.2		Seed maturation protein PM28	yes|down	1
MELO3C016188.2		galactoside 2-alpha-L-fucosyltransferase-like	yes|down	1
MELO3C004193.2		pyrophosphate-energized vacuolar membrane proton pump	yes|down	1
MELO3C023663.2		Unknown protein	yes|down	1
MELO3C002305.2		high-affinity nitrate transporter 3.1-like	yes|down	1
MELO3C024909.2		Mitochondrial transcription termination factor family protein	yes|down	1
MELO3C010809.2		RING-type E3 ubiquitin transferase	yes|down	1
MELO3C008154.2		Exosome complex exonuclease RRP42	yes|down	1
MELO3C015908.2		Glycerol-3-phosphate acyltransferase 3, putative	yes|down	1
MELO3C026045.2		alanine--glyoxylate aminotransferase 2 homolog 2, mitochondrial-like	yes|down	1
MELO3C016918.2		fatty-acid-binding protein 2-like	yes|down	1
MELO3C035120.2		E3 ubiquitin-protein ligase COP1	yes|down	1
MELO3C023424.2		cucumber peeling cupredoxin-like	yes|down	1
MELO3C010237.2		transcription factor bHLH82	yes|down	1
MELO3C013020.2		Receptor-like protein kinase	yes|down	1
MELO3C002171.2		LOW QUALITY PROTEIN: probable metal-nicotianamine transporter YSL5	yes|down	1
MELO3C006901.2		DNA mismatch repair protein MSH3	yes|down	1
MELO3C028882.2		Phosphate carrier, mitochondrial	yes|down	1
MELO3C002383.2		transcription factor bHLH137	yes|down	1
MELO3C016976.2		zinc finger protein 1-like	yes|down	1
MELO3C005748.2		Endoglucanase	yes|down	1
MELO3C007037.2		Patatin	yes|down	1
MELO3C007252.2		MLO-like protein	yes|down	1
MELO3C010318.2		Clathrin assembly protein, putative	yes|down	1
MELO3C020308.2		E3 ubiquitin-protein ligase	yes|down	1
MELO3C023359.2		arginine decarboxylase	yes|down	1
MELO3C027332.2		UDP-glucuronate 4-epimerase 1	yes|down	1
MELO3C008152.2		Class I glutamine amidotransferase-like superfamily protein	yes|down	1
MELO3C020999.2		Pentatricopeptide repeat-containing protein	yes|down	1
MELO3C007622.2		Cytoplasmic protein of eukaryotic origin (38.3 kD)-like	yes|down	1
MELO3C011183.2		At5g24890	yes|down	1
MELO3C020675.2		phenolic glucoside malonyltransferase 1-like	yes|down	1
MELO3C034738.2		Unknown protein	yes|down	1
MELO3C006993.2		CTP synthase	yes|down	1
MELO3C019519.2		Unknown protein	yes|down	1
MELO3C009588.2		Downstream neighbor of Son	yes|down	1
MELO3C030913.2		60S ribosomal protein L7	yes|down	1
MELO3C024005.2		Acyl-CoA--sterol O-acyltransferase 1	yes|down	1
MELO3C014315.2		Bifunctional DNA-directed RNA polymerase subunit beta-beta	yes|down	1
MELO3C019791.2		patatin-like protein 6	yes|down	1
MELO3C007060.2		Ethylene-responsive nuclear / ethylene-regulated nuclear protein (ERT2)-like protein	yes|down	1
MELO3C005301.2		At1g70780	yes|down	1
MELO3C007966.2		endochitinase-like	yes|down	1
MELO3C006221.2		Glutathione s-transferase, putative	yes|down	1
MELO3C034695.2		Unknown protein	yes|down	1
MELO3C025423.2		Unknown protein	yes|down	1
MELO3C024764.2		benzyl alcohol O-benzoyltransferase-like	yes|down	1
MELO3C025964.2		F-box family protein	yes|down	1
MELO3C015121.2		Calcium-dependent lipid-binding (CaLB domain) family protein	yes|down	1
MELO3C018467.2		Glycosyltransferase	yes|down	1
MELO3C015490.2		Calmodulin-binding family protein	yes|down	1
MELO3C010221.2		BTB/POZ domain-containing protein	yes|down	1
MELO3C011282.2		At1g80610/T21F11_6	yes|down	1
MELO3C011671.2		ethylene-responsive transcription factor CRF6-like	yes|down	1
MELO3C012279.2		Lipid phosphate phosphatase 2	yes|down	1
MELO3C017682.2		extensin-2	yes|down	1
MELO3C012351.2		L-aminoadipate-semialdehyde dehydrogenase-phosphopantetheinyl transferase-like	yes|down	1
MELO3C015511.2		Cytochrome P450, putative	yes|down	1
MELO3C015470.2		beta-galactosidase	yes|down	1
MELO3C001368.2		Unknown protein	yes|down	1
MELO3C005586.2		Pentatricopeptide repeat-containing family protein	yes|down	1
MELO3C006392.2		protein NRT1/ PTR FAMILY 5.3-like	yes|down	1
MELO3C007408.2		Aspartic proteinase	yes|down	1
MELO3C007871.2		rRNA adenine N(6)-methyltransferase	yes|down	1
MELO3C000887.2		Kunitz-type trypsin inhibitor	yes|down	1
MELO3C013743.2		aconitate hydratase	yes|down	1
MELO3C009774.2		Pentatricopeptide repeat-containing family protein	yes|down	1
MELO3C033305.2		Unknown protein	yes|down	1
MELO3C007367.2		Receptor-like kinase	yes|down	1
MELO3C025784.2		Zinc finger (C3HC4-type RING finger) family protein	yes|down	1
MELO3C023503.2		Unknown protein	yes|down	1
MELO3C009389.2		Glycosyltransferase	yes|down	1
MELO3C002315.2		Cytochrome P450	yes|down	1
MELO3C014495.2		Protein FANTASTIC FOUR 1	yes|down	1
MELO3C018349.2		Serine proteinase inhibitor	yes|down	1
MELO3C023492.2		Receptor kinase	yes|down	1
MELO3C002234.2		anaphase-promoting complex subunit 8	yes|down	1
MELO3C011331.2		Pentatricopeptide repeat-containing protein	yes|down	1
MELO3C029238.2		Pentatricopeptide repeat-containing protein	yes|down	1
MELO3C020604.2		Pentatricopeptide repeat-containing protein	yes|down	1
MELO3C016271.2		cellulose synthase-like protein G3	yes|down	1
MELO3C003345.2		Receptor-like protein kinase	yes|down	1
MELO3C023515.2		DNA-binding bromodomain-containing family protein	yes|down	1
MELO3C013289.2		expansin-like A2	yes|down	1
MELO3C008798.2		ARM repeat superfamily protein	yes|down	1
MELO3C022076.2		proline dehydrogenase 2, mitochondrial	yes|down	1
MELO3C010180.2		tetraspanin-8-like	yes|down	1
MELO3C009874.2		Myb family transcription factor family protein	yes|down	1
MELO3C009543.2		RING-type E3 ubiquitin transferase	yes|down	1
MELO3C013100.2		Pirin-like protein	yes|down	1
MELO3C007404.2		F-box plant-like protein, putative	yes|down	1
MELO3C005456.2		Peroxidase	yes|down	1
MELO3C032922.2		Far1-related sequence 10-like protein	yes|down	1
MELO3C035293.2		Malonyl CoA:anthocyanin 5-O-glucoside-6'''-O-malonyltransferase	yes|down	1
MELO3C007438.2		fibrous sheath CABYR-binding protein-like	yes|down	1
MELO3C030342.2		Unknown protein	yes|down	1
MELO3C016750.2		Vacuolar import/degradation, VID27-like protein	yes|down	1
MELO3C019266.2		DUF4228 domain-containing protein	yes|down	1
MELO3C021822.2		Cellulose synthase	yes|down	1
MELO3C014667.2		Dirigent protein	yes|down	1
MELO3C017778.2		Armadillo repeat-containing protein 2	yes|down	1
MELO3C023150.2		guanylate kinase 2-like	yes|down	1
MELO3C007859.2		AAA-ATPase At2g18193-like	yes|down	1
MELO3C001969.2		pectinesterase 3	yes|down	1
MELO3C013851.2		transcription factor MYC2-like	yes|down	1
MELO3C005404.2		LOW QUALITY PROTEIN: xyloglucan galactosyltransferase XLT2	yes|down	1
MELO3C007430.2		DUF506 family protein (DUF506)	yes|down	1
MELO3C018560.2		Transcription factor GTE4	yes|down	1
MELO3C019585.2		Cytochrome P450 family cinnamate 4-hydroxylase	yes|down	1
MELO3C018736.2		Formin-like protein (DUF1421)	yes|down	1
MELO3C007410.2		wall-associated receptor kinase 2	yes|down	1
MELO3C015060.2		RNA 3'-terminal phosphate cyclase	yes|down	1
MELO3C017353.2		Calcium binding protein	yes|down	1
MELO3C027216.2		Transcription factor, putative	yes|down	1
MELO3C030368.2		DnaJ like protein	yes|down	1
MELO3C005377.2		Pentatricopeptide repeat-containing family protein	yes|down	1
MELO3C002092.2		Receptor-like kinase	yes|down	1
MELO3C006553.2		3-dehydrosphinganine reductase TSC10A isoform X1	yes|down	1
MELO3C017946.2		bifunctional epoxide hydrolase 2-like	yes|down	1
MELO3C023291.2		glycine-rich RNA-binding protein 1-like	yes|down	1
MELO3C020489.2		WRKY transcription factor 1	yes|down	1
MELO3C007857.2		LOW QUALITY PROTEIN: protein HYPER-SENSITIVITY-RELATED 4-like	yes|down	1
MELO3C004286.2		E3 ubiquitin-protein ligase ATL6	yes|down	1
MELO3C015835.2		Exostosin family protein	yes|down	1
MELO3C006521.2		Acyl-CoA N-acyltransferases (NAT) superfamily protein	yes|down	1
MELO3C016584.2		Protein kinase family protein	yes|down	1
MELO3C004280.2		Ctp	yes|down	1
MELO3C014697.2		Glycosyltransferase	yes|down	1
MELO3C008002.2		serine/threonine-protein kinase D6PKL2	yes|down	1
MELO3C009488.2		beta-fructofuranosidase, insoluble isoenzyme 1	yes|down	1
MELO3C015958.2		Mitochondrial carrier protein	yes|down	1
MELO3C005573.2		flavonoid 3',5'-hydroxylase 1-like	yes|down	1
MELO3C023287.2		terpene synthase 10-like	yes|down	1
MELO3C007565.2		mitogen-activated protein kinase kinase kinase 3-like	yes|down	1
MELO3C004455.2		blue copper protein-like	yes|down	1
MELO3C005198.2		Meiosis arrest female protein 1	yes|down	1
MELO3C033654.2		mitotic checkpoint protein BUB3.3-like	yes|down	1
MELO3C015408.2		Protein phosphatase 2C-like protein	yes|down	1
MELO3C015678.2		Serine/threonine-protein kinase	yes|down	1
MELO3C014552.2		Las1-like family protein	yes|down	1
MELO3C020261.2		C2 domain-containing protein	yes|down	1
MELO3C018223.2		Demethylmenaquinone methyltransferase	yes|down	1
MELO3C026587.2		serine/threonine-protein kinase HT1	yes|down	1
MELO3C019300.2		Condensin complex subunit 2	yes|down	1
MELO3C011177.2		Protein disulfide isomerase (PDI)-like protein	yes|down	1
MELO3C016808.2		LOB domain-containing protein 39	yes|down	1
MELO3C011578.2		DIS3-like exonuclease 2	yes|down	1
MELO3C020263.2		Calcium binding protein	yes|down	1
MELO3C014229.2		Phenylalanine ammonia-lyase	yes|down	1
MELO3C002565.2		Secretory carrier-associated membrane protein	yes|down	1
MELO3C015337.2		NADPH-dependent pterin aldehyde reductase-like isoform X1	yes|down	1
MELO3C014383.2		Ankyrin repeat-containing protein	yes|down	1
MELO3C032108.2		Autophagy-related protein	yes|down	1
MELO3C006580.2		S-adenosylmethionine decarboxylase proenzyme	yes|down	1
MELO3C018463.2		CBS domain-containing protein CBSX1, chloroplastic	yes|down	1
MELO3C007486.2		Stress enhanced protein 2, chloroplastic	yes|down	1
MELO3C013493.2		Pentatricopeptide repeat-containing family protein	yes|down	1
MELO3C016770.2		Transferase	yes|down	1
MELO3C008506.2		Nucleotidyl transferase	yes|down	1
MELO3C010208.2		Unknown protein	yes|down	1
MELO3C017185.2		NAC domain protein,	yes|down	1
MELO3C014395.2		F-box/kelch-repeat protein SKIP30	yes|down	1
MELO3C030050.2		Pentatricopeptide repeat-containing protein	yes|down	1
MELO3C007573.2		ethylene-responsive transcription factor ERF011	yes|down	1
MELO3C027082.2		transcription factor bHLH149-like	yes|down	1
MELO3C026581.2		F-box/LRR-repeat protein 15	yes|down	1
MELO3C014520.2		RING-type E3 ubiquitin transferase	yes|down	1
MELO3C015449.2		DNA ligase 4	yes|down	1
MELO3C024964.2		E3 ubiquitin-protein ligase	yes|down	1
MELO3C020708.2		exocyst complex component EXO70A1-like	yes|down	1
MELO3C021998.2		Calcium ion binding protein	yes|down	1
MELO3C029107.2		protein NRT1/ PTR FAMILY 5.4	yes|down	1
MELO3C009521.2		Cytokinin riboside 5'-monophosphate phosphoribohydrolase	yes|down	1
MELO3C030970.2		Ribosome biogenesis protein BOP1 homolog	yes|down	1
MELO3C012195.2		Calmodulin, putative	yes|down	1
MELO3C026745.2		Cinnamoyl-CoA reductase	yes|down	1
MELO3C011936.2		protein-tyrosine-phosphatase MKP1-like	yes|down	1
MELO3C022342.2		NAC domain-containing protein 83	yes|down	1
MELO3C022513.2		Gibberellin receptor GID1	yes|down	1
MELO3C013136.2		GDP-L-galactose phosphorylase 1	yes|down	1
MELO3C033541.2		Serine/threonine-protein phosphatase 7 long form-like protein	yes|down	1
MELO3C005350.2		Protein MIZU-KUSSEI 1	yes|down	1
MELO3C007104.2		Auxin response factor	yes|down	1
MELO3C026788.2		Zinc finger CCCH domain-containing protein 29-like protein	yes|down	1
MELO3C009531.2		YLS9	yes|down	1
MELO3C015314.2		protein SRC2-like	yes|down	1
MELO3C026951.2		RING finger and CHY zinc finger protein	yes|down	1
MELO3C017924.2		DNAJ heat shock N-terminal domain-containing protein	yes|down	1
MELO3C006464.2		Proteinase inhibitor	yes|down	1
MELO3C007498.2		lysM domain receptor-like kinase 4	yes|down	1
MELO3C006849.2		3-ketoacyl-CoA synthase	yes|down	1
MELO3C028072.2		Bidirectional sugar transporter SWEET	yes|down	1
MELO3C018144.2		Scarecrow-like protein	yes|down	1
MELO3C012465.2		Glutaredoxin family protein	yes|down	1
MELO3C023308.2		F-box protein At2g16365	yes|down	1
MELO3C031806.2		Unknown protein	yes|down	1
MELO3C012239.2		Bowman-Birk type bran trypsin inhibitor	yes|down	1
MELO3C010588.2		Transmembrane protein, putative	yes|down	1
MELO3C016740.2		UPF0012 hydrolase in pqqF 5'region	yes|down	1
MELO3C030264.2		pentatricopeptide repeat-containing protein At5g04780	yes|down	1
MELO3C026262.2		U-box domain-containing protein 33-like	yes|down	1
MELO3C002388.2		calnexin homolog	yes|down	1
MELO3C010648.2		Amino acid permease	yes|down	1
MELO3C015205.2		Pentatricopeptide repeat-containing family protein	yes|down	1
MELO3C002148.2		NF-X1-type zinc finger protein NFXL1	yes|down	1
MELO3C006333.2		ethylene-responsive transcription factor ERF118-like	yes|down	1
MELO3C005557.2		DNA-binding WRKY	yes|down	1
MELO3C005711.2		heavy metal-associated isoprenylated plant protein 3-like	yes|down	1
MELO3C010177.2		WAT1-related protein	yes|down	1
MELO3C017950.2		Late embryogenesis abundant 3 family protein	yes|down	1
MELO3C004213.2		F-box family protein, putative	yes|down	1
MELO3C022299.2		Soluble inorganic pyrophosphatase	yes|down	1
MELO3C020091.2		Receptor-like kinase	yes|down	1
MELO3C003112.2		Forkhead box protein G1	yes|down	1
MELO3C012561.2		Pentatricopeptide repeat-containing protein, putative	yes|down	1
MELO3C033474.2		Pentatricopeptide repeat-containing protein	yes|down	1
MELO3C007106.2		Remorin family protein	yes|down	1
MELO3C005068.2		transmembrane protein 53	yes|down	1
MELO3C029293.2		Retrovirus-related Pol polyprotein from transposon TNT 1-94	yes|down	1
MELO3C007225.2		pentatricopeptide repeat-containing protein At4g21065-like	yes|down	1
MELO3C003133.2		Protein kinase	yes|down	1
MELO3C014791.2		Transcription factor GTE1	yes|down	1
MELO3C033458.2		Unknown protein	yes|down	1
MELO3C024900.2		Serine acetyltransferase	yes|down	1
MELO3C026498.2		Plant/protein	yes|down	1
MELO3C005345.2		Core-2/I-branching beta-1,6-N-acetylglucosaminyltransferase family protein, putative	yes|down	1
MELO3C011572.2		ethylene-responsive transcription factor ERF118	yes|down	1
MELO3C023930.2		AAA-ATPase At4g30250-like	yes|down	1
MELO3C016878.2		glutaredoxin-C6	yes|down	1
MELO3C002077.2		gastric triacylglycerol lipase isoform X2	yes|down	1
MELO3C012837.2		Subtilisin-like protease	yes|down	1
MELO3C022945.2		mediator-associated protein 1-like	yes|down	1
MELO3C013005.2		Syntaxin-124 protein	yes|down	1
MELO3C016384.2		Polygalacturonase inhibitor	yes|down	1
MELO3C003574.2		Phosphatase 2C family protein	yes|down	1
MELO3C019232.2		zinc finger protein CONSTANS-LIKE 12	yes|down	1
MELO3C022509.2		cucumber peeling cupredoxin-like	yes|down	1
MELO3C012550.2		polyol transporter 5-like	yes|down	1
MELO3C004593.2		OXS3	yes|down	1
MELO3C015213.2		pentatricopeptide repeat-containing protein At5g66520-like	yes|down	1
MELO3C008657.2		Ammonium transporter	yes|down	1
MELO3C016176.2		At1g79060	yes|down	1
MELO3C010333.2		Tetratricopeptide repeat (TPR)-like superfamily protein	yes|down	1
MELO3C019944.2		Serine/threonine-protein kinase	yes|down	1
MELO3C020536.2		Protein phosphatase 2C	yes|down	1
MELO3C021545.2		L-aspartate oxidase	yes|down	1
MELO3C022721.2		Ninja-family protein AFP3	yes|down	1
MELO3C012966.2		BnaC05g50840D protein	yes|down	1
MELO3C003159.2		Cysteine/Histidine-rich C1 domain family protein, putative	yes|down	1
MELO3C018430.2		Two-component response regulator	yes|down	1
MELO3C002773.2		phospholipase A1-Igamma1, chloroplastic	yes|down	1
MELO3C005370.2		Transcriptional corepressor SEUSS	yes|down	1
MELO3C010361.2		Transmembrane protein, putative	yes|down	1
MELO3C008769.2		Endoglucanase	yes|down	1
MELO3C006725.2		WRKY transcription factor, putative	yes|down	1
MELO3C009372.2		Protein nuclear fusion defective 4	yes|down	1
MELO3C022023.2		Membrane-anchored ubiquitin-fold protein	yes|down	1
MELO3C015129.2		Unknown protein	yes|down	1
MELO3C003576.2		Microsomal signal peptidase 12kDa subunit	yes|down	1
MELO3C013894.2		Unknown protein	yes|down	1
MELO3C025311.2		omega-hydroxypalmitate O-feruloyl transferase	yes|down	1
MELO3C019649.2		auxin-responsive protein SAUR71	yes|down	1
MELO3C030339.2		Phytosulfokines 3-like protein	yes|down	1
MELO3C035758.2		Unknown protein	yes|down	1
MELO3C002069.2		Nuclear-interacting partner of ALK	yes|down	1
MELO3C008082.2		ethylene-responsive transcription factor ERF019	yes|down	1
MELO3C022358.2		ethylene-responsive transcription factor ERF113-like	yes|down	1
MELO3C009138.2		Receptor lectin protein kinase-like	yes|down	1
MELO3C031900.2		CMP-sialic acid transporter 2	yes|down	1
MELO3C007378.2		glucose-6-phosphate/phosphate translocator 2, chloroplastic	yes|down	1
MELO3C035633.2		Pentatricopeptide repeat-containing protein	yes|down	1
MELO3C007409.2		WRKY family transcription factor	yes|down	1
MELO3C025205.2		RING-type E3 ubiquitin transferase	yes|down	1
MELO3C006139.2		BON1-associated protein 2	yes|down	1
MELO3C026193.2		Nucleolar matrix family protein	yes|down	1
MELO3C008891.2		pentatricopeptide repeat-containing protein At3g49710	yes|down	1
MELO3C002209.2		Homeobox leucine zipper family protein	yes|down	1
MELO3C014709.2		Protein YLS9	yes|down	1
MELO3C023532.2		transcription factor bHLH130-like isoform X2	yes|down	1
MELO3C018347.2		Inhibitor protein	yes|down	1
MELO3C015886.2		Pentatricopeptide repeat-containing family protein	yes|down	1
MELO3C010500.2		NAC domain-containing protein, putative	yes|down	1
MELO3C007619.2		Scarecrow transcription factor family protein	yes|down	1
MELO3C018565.2		Glutamyl-tRNA reductase	yes|down	1
MELO3C015029.2		Myb transcription factor	yes|down	1
MELO3C017995.2		Mitotic checkpoint protein BUB3.1	yes|down	1
MELO3C023775.2		isoprenylcysteine alpha-carbonyl methylesterase ICME-like	yes|down	1
MELO3C021200.2		AT-rich interactive domain protein	yes|down	1
MELO3C012630.2		cysteine-rich and transmembrane domain-containing protein A-like	yes|down	1
MELO3C016694.2		VQ motif-containing protein	yes|down	1
MELO3C032251.2		aconitate hydratase	yes|down	1
MELO3C017773.2		Transmembrane protein, putative	yes|down	1
MELO3C011295.2		WRKY transcription factor, putative	yes|down	1
MELO3C012343.2		cucumisin-like	yes|down	1
MELO3C032695.2		Unknown protein	yes|down	1
MELO3C018005.2		Trypsin inhibitor 1	yes|down	1
MELO3C002249.2		RING-H2 finger protein ATL46-like	yes|down	1
MELO3C017105.2		NHL domain-containing protein, putative	yes|down	1
MELO3C024686.2		Protein tesmin/TSO1-like CXC 5	yes|down	1
MELO3C017743.2		WRKY transcription factor	yes|down	1
MELO3C006710.2		Ubiquitin-conjugating enzyme, E2	yes|down	1
MELO3C017761.2		Transcription factor protein	yes|down	1
MELO3C021637.2		Cysteine/histidine-rich C1 domain protein	yes|down	1
MELO3C026215.2		adenine/guanine permease AZG2	yes|down	1
MELO3C009961.2		At1g23710	yes|down	1
MELO3C015556.2		Lysine-ketoglutarate reductase/saccharopine dehydrogenase1	yes|down	1
MELO3C006920.2		Kinetochore protein Ndc80	yes|down	1
MELO3C026945.2		Xyloglucan endotransglucosylase/hydrolase	yes|down	1
MELO3C016781.2		Cysteine proteinase	yes|down	1
MELO3C018828.2		Pentatricopeptide repeat-containing family protein	yes|down	1
MELO3C032212.2		zinc finger BED domain-containing protein RICESLEEPER 3-like	yes|down	1
MELO3C031522.2		Unknown protein	yes|down	1
MELO3C008646.2		Cysteine-rich repeat secretory protein	yes|down	1
MELO3C029039.2		COBRA-like protein 2	yes|down	1
MELO3C009554.2		Ring-h2 finger protein atl70	yes|down	1
MELO3C022130.2		Gibberellin receptor GID1A	yes|down	1
MELO3C014016.2		Phospholipase D	yes|down	1
MELO3C015058.2		Cytochrome P450	yes|down	1
MELO3C033612.2		MYB-related transcription factor	yes|down	1
MELO3C011978.2		LOW QUALITY PROTEIN: cysteine-rich receptor-like protein kinase 3	yes|down	1
MELO3C011553.2		IST1-like protein	yes|down	1
MELO3C009390.2		Glycosyltransferase	yes|down	1
MELO3C006722.2		transcription factor bHLH147-like	yes|down	1
MELO3C005574.2		Cytochrome P450, putative	yes|down	1
MELO3C021313.2		Gb|AAF63814.1	yes|down	1
MELO3C004404.2		protein ACCELERATED CELL DEATH 6-like	yes|down	1
MELO3C013670.2		exocyst complex component EXO70B1-like	yes|down	1
MELO3C018967.2		Protein DETOXIFICATION	yes|down	1
MELO3C008242.2		CASP-like protein	yes|down	1
MELO3C025337.2		Kinesin-like protein	yes|down	1
MELO3C018590.2		root phototropism protein 3	yes|down	1
MELO3C024197.2		Pentatricopeptide repeat-containing protein	yes|down	1
MELO3C020206.2		DELLA protein GAI-like	yes|down	1
MELO3C003475.2		pentatricopeptide repeat-containing protein At3g62890-like	yes|down	1
MELO3C021641.2		DC1 domain-containing protein	yes|down	1
MELO3C014214.2		ABC transporter G family-like protein	yes|down	1
MELO3C007866.2		HECT-like ubiquitin-conjugating enzyme (E2)-binding protein	yes|down	1
MELO3C017878.2		Protein LURP-one-related 17	yes|down	1
MELO3C002769.2		Auxilin-related protein 1	yes|down	1
MELO3C014505.2		NAC domain-containing protein 90	yes|down	1
MELO3C010498.2		aspartic proteinase Asp1-like	yes|down	1
MELO3C009942.2		Phospho-2-dehydro-3-deoxyheptonate aldolase	yes|down	1
MELO3C010343.2		SPX domain-containing protein 1	yes|down	1
MELO3C035015.2		Pentatricopeptide repeat-containing protein	yes|down	1
MELO3C002606.2		Lectin receptor kinase	yes|down	1
MELO3C004816.2		Pentatricopeptide repeat-containing protein	yes|down	1
MELO3C008145.2		At5g16160	yes|down	1
MELO3C008400.2		Dof zinc finger protein	yes|down	1
MELO3C012370.2		OTU domain-containing protein	yes|down	1
MELO3C005116.2		Glycerol-3-phosphate dehydrogenase [NAD(+)]	yes|down	1
MELO3C017894.2		Pentatricopeptide repeat-containing family protein	yes|down	1
MELO3C016711.2		CBS domain-containing protein CBSX5	yes|down	1
MELO3C024096.2		extensin-3	yes|down	1
MELO3C003997.2		Pentatricopeptide repeat-containing family protein	yes|down	1
MELO3C023587.2		Protein BPS1 chloroplastic	yes|down	1
MELO3C018104.2		protein NDR1-like	yes|down	1
MELO3C010925.2		protein BRASSINAZOLE-RESISTANT 1	yes|down	1
MELO3C006512.2		Pentatricopeptide repeat-containing family protein	yes|down	1
MELO3C003302.2		BTB/POZ domain-containing protein At3g09030	yes|down	1
MELO3C004825.2		Ser/thr-rich protein T10 in DGCR region-like protein	yes|down	1
MELO3C009500.2		B3 domain-containing protein At2g36080-like isoform X1	yes|down	1
MELO3C026732.2		Chaperone protein dnaj 8, chloroplastic	yes|down	1
MELO3C021288.2		GATA transcription factor, putative	yes|down	1
MELO3C022988.2		repetitive proline-rich cell wall protein 3-like	yes|down	1
MELO3C017084.2		Unknown protein	yes|down	1
MELO3C013226.2		GPI-anchored protein LORELEI	yes|down	1
MELO3C020619.2		SCARECROW-like protein	yes|down	1
MELO3C035190.2		condensin-2 complex subunit D3	yes|down	1
MELO3C033243.2		Mutator-like transposase	yes|down	1
MELO3C028949.2		Unknown protein	yes|down	1
MELO3C019003.2		F-box protein FBW2	yes|down	1
MELO3C010917.2		elongation of fatty acids protein 3-like	yes|down	1
MELO3C020002.2		Protein IDA	yes|down	1
MELO3C023983.2		DNA-directed RNA polymerases II, IV and V subunit 11	yes|down	1
MELO3C006870.2		ethylene-responsive transcription factor ERF027	yes|down	1
MELO3C031397.2		Unknown protein	yes|down	1
MELO3C021766.2		Cysteine proteinase inhibitor	yes|down	1
MELO3C026295.2		Unknown protein	yes|down	1
MELO3C018715.2		Trehalose-6-phosphate synthase	yes|down	1
MELO3C009154.2		protein AIG1-like	yes|down	1
MELO3C006439.2		1-aminocyclopropane-1-carboxylate oxidase homolog 1-like	yes|down	1
MELO3C011054.2		ENTH/ANTH/VHS superfamily protein	yes|down	1
MELO3C004178.2		Acyl-CoA-binding domain protein	yes|down	1
MELO3C022131.2		guanine nucleotide-binding protein subunit beta-2	yes|down	1
MELO3C012189.2		DUF1262 family protein	yes|down	1
MELO3C018959.2		Potassium channel subfamily K member 10	yes|down	1
MELO3C011223.2		Dirigent protein	yes|down	1
MELO3C018507.2		Protein phosphatase 2c, putative	yes|down	1
MELO3C009506.2		secoisolariciresinol dehydrogenase-like	yes|down	1
MELO3C006874.2		Protein DETOXIFICATION	yes|down	1
MELO3C006251.2		Zinc finger family protein	yes|down	1
MELO3C007202.2		At2g42760	yes|down	1
MELO3C026974.2		aspartyl protease family protein 2	yes|down	1
MELO3C019208.2		cytochrome P450 81D1-like	yes|down	1
MELO3C004154.2		Myosin heavy chain, cardiac protein	yes|down	1
MELO3C017009.2		4-coumarate--CoA ligase family protein	yes|down	1
MELO3C023590.2		Pheophytinase, chloroplastic	yes|down	1
MELO3C007804.2		BES1/BZR1 homolog protein 2	yes|down	1
MELO3C005627.2		UDP-galactose/UDP-glucose transporter 2	yes|down	1
MELO3C023665.2		leucine-rich repeat receptor-like tyrosine-protein kinase PXC3	yes|down	1
MELO3C027346.2		Indole-3-acetic acid-amido synthetase GH3.3	yes|down	1
MELO3C030023.2		Unknown protein	yes|down	1
MELO3C006458.2		Protease inhibitor protein	yes|down	1
MELO3C003099.2		Pentatricopeptide repeat-containing protein	yes|down	1
MELO3C011066.2		At3g60520	yes|down	1
MELO3C013502.2		RING-type E3 ubiquitin transferase	yes|down	1
MELO3C003622.2		WRKY transcription factor, putative	yes|down	1
MELO3C018582.2		Lectin receptor kinase	yes|down	1
MELO3C002541.2		receptor-like serine/threonine-protein kinase SD1-8	yes|down	1
MELO3C035091.2		vacuolar protein sorting-associated protein 32 homolog 2	yes|down	1
MELO3C017124.2		CDP-diacylglycerol--glycerol-3-phosphate 3-phosphatidyltransferase, putative	yes|down	1
MELO3C010939.2		FK506-binding protein 4-like	yes|down	1
MELO3C024351.2		RELA/SPOT	yes|down	1
MELO3C018641.2		Unknown protein	yes|down	1
MELO3C006037.2		WRKY transcription factor	yes|down	1
MELO3C016574.2		Serine/threonine-protein kinase	yes|down	1
MELO3C013784.2		Kelch repeat-containing F-box family protein	yes|down	1
MELO3C010492.2		Protein disulfide-isomerase	yes|down	1
MELO3C004704.2		Glucan endo-1,3-beta-glucosidase, putative	yes|down	1
MELO3C006850.2		3-ketoacyl-CoA synthase	yes|down	1
MELO3C017967.2		Pentatricopeptide repeat-containing family protein	yes|down	1
MELO3C017101.2		Cyclic nucleotide-gated ion channel, putative	yes|down	1
MELO3C004556.2		heat stress transcription factor C-1-like	yes|down	1
MELO3C021842.2		Cytochrome P450	yes|down	1
MELO3C016791.2		F-box GID2-like protein	yes|down	1
MELO3C026611.2		Unknown protein	yes|down	1
MELO3C002936.2		Metalloendoproteinase 1, putative	yes|down	1
MELO3C021846.2		cytochrome P450 89A2-like	yes|down	1
MELO3C008434.2		target of Myb protein 1	yes|down	1
MELO3C002293.2		Armadillo/beta-catenin repeat family protein	yes|down	1
MELO3C024345.2		Aldehyde dehydrogenase	yes|down	1
MELO3C023204.2		MYB-related transcription factor	yes|down	1
MELO3C006728.2		transcription factor MYB108	yes|down	1
MELO3C009213.2		G patch domain protein	yes|down	1
MELO3C032324.2		spindle and kinetochore-associated protein 2	yes|down	1
MELO3C004035.2		chaperone protein ClpB	yes|down	1
MELO3C007930.2		Pentatricopeptide repeat-containing family protein	yes|down	1
MELO3C012922.2		Pentatricopeptide repeat-containing protein, putative	yes|down	1
MELO3C025742.2		LOB domain-containing protein 1	yes|down	1
MELO3C007644.2		At5g67620	yes|down	1
MELO3C002014.2		SNAP25 homologous protein SNAP33	yes|down	1
MELO3C010154.2		rRNA adenine N(6)-methyltransferase	yes|down	1
MELO3C007321.2		F-box protein SKIP27	yes|down	1
MELO3C014363.2		F-box protein family	yes|down	1
MELO3C003508.2		UDP-glycosyltransferase 91C1	yes|down	1
MELO3C009092.2		Protein LURP-one-related 17	yes|down	1
MELO3C016060.2		E3 ubiquitin-protein ligase MIEL1-like	yes|down	1
MELO3C030995.2		Pentatricopeptide repeat-containing protein	yes|down	1
MELO3C019310.2		protein NRT1/ PTR FAMILY 6.4	yes|down	1
MELO3C018588.2		E3 ubiquitin-protein ligase RING1-like	yes|down	1
MELO3C030226.2		Unknown protein	yes|down	1
MELO3C007723.2		Mitochondrial dicarboxylate carrier protein	yes|down	1
MELO3C010434.2		Hexosyltransferase	yes|down	1
MELO3C010780.2		Chaperone protein DnaJ	yes|down	1
MELO3C007666.2		Homeobox-leucine zipper protein	yes|down	1
MELO3C027000.2		LOW QUALITY PROTEIN: E3 ubiquitin-protein ligase cblA-like	yes|down	1
MELO3C017128.2		two-component response regulator ARR5-like	yes|down	1
MELO3C004637.2		pre-mRNA cleavage factor Im 25 kDa subunit 1	yes|down	1
MELO3C021904.2		2-hydroxyisoflavanone dehydratase-like	yes|down	1
MELO3C011815.2		ABC transporter B family member 4-like	yes|down	1
MELO3C029246.2		Ephrin-A3	yes|down	1
MELO3C018762.2		beta-glucuronosyltransferase GlcAT14B	yes|down	1
MELO3C034288.2		cyclin-dependent kinases regulatory subunit 1-like	yes|down	1
MELO3C014308.2		E3 ubiquitin protein ligase DRIP2-like	yes|down	1
MELO3C020703.2		zinc finger protein ZAT12-like	yes|down	1
MELO3C018777.2		Serine/threonine-protein kinase	yes|down	1
MELO3C007765.2		homeobox protein 4	yes|down	1
MELO3C018000.2		Trypsin inhibitor 1	yes|down	1
MELO3C009121.2		formin-F-like	yes|down	1
MELO3C026740.2		WRKY transcription factor	yes|down	1
MELO3C024226.2		Sulfate transporter 3.1	yes|down	1
MELO3C021939.2		Extra-large guanine nucleotide binding protein, putative, expressed	yes|down	1
MELO3C026550.2		phosphoprotein ECPP44-like	yes|down	1
MELO3C007491.2		Calcium uniporter, mitochondrial	yes|down	1
MELO3C011763.2		LRR receptor-like kinase	yes|down	1
MELO3C008923.2		S-adenosyl-L-methionine-dependent methyltransferase	yes|down	1
MELO3C014434.2		U-box domain-containing protein 4	yes|down	1
MELO3C007331.2		Protein kinase-like domain-containing protein	yes|down	1
MELO3C014211.2		Protein EARLY RESPONSIVE TO DEHYDRATION 15	yes|down	1
MELO3C007777.2		L-ascorbate oxidase	yes|down	1
MELO3C021155.2		Glycosyltransferase	yes|down	1
MELO3C009105.2		Receptor-like kinase plant-like protein	yes|down	1
MELO3C024695.2		bark storage protein A	yes|down	1
MELO3C016387.2		Late embryogenesis abundant protein d-29	yes|down	1
MELO3C003644.2		cryptochrome DASH, chloroplastic/mitochondrial isoform X1	yes|down	1
MELO3C004524.2		zinc finger CCCH domain-containing protein 39-like	yes|down	1
MELO3C002689.2		serine/threonine-protein kinase STY8-like	yes|down	1
MELO3C003646.2		guanine nucleotide-binding protein subunit gamma 2-like	yes|down	1
MELO3C005309.2		RING/FYVE/PHD zinc finger protein	yes|down	1
MELO3C002248.2		Ubiquitin-conjugating enzyme, E2	yes|down	1
MELO3C022018.2		chorismate mutase 1, chloroplastic	yes|down	1
MELO3C014593.2		Chaperonin-like RbcX protein 2, chloroplastic	yes|down	1
MELO3C017571.2		alanine--glyoxylate aminotransferase 2 homolog 1, mitochondrial	yes|down	1
MELO3C008611.2		LOW QUALITY PROTEIN: putative metallophosphoesterase At3g03305	yes|down	1
MELO3C012251.2		Clavata3/ESR (CLE) gene family member	yes|down	1
MELO3C005796.2		Avr9/Cf-9 rapidly elicited protein	yes|down	1
MELO3C007769.2		ethylene-responsive transcription factor ERF060	yes|down	1
MELO3C011389.2		Alpha/beta-Hydrolases superfamily protein	yes|down	1
MELO3C005319.2		Calcium-binding protein	yes|down	1
MELO3C023573.2		At3g57450	yes|down	1
MELO3C003744.2		LOW QUALITY PROTEIN: uncharacterized protein LOC103503867	yes|down	1
MELO3C032507.2		Unknown protein	yes|down	1
MELO3C025230.2		Thioredoxin	yes|down	1
MELO3C007297.2		Stem-specific protein TSJT1	yes|down	1
MELO3C029341.2		Harbinger transposase-derived nuclease	yes|down	1
MELO3C031316.2		pentatricopeptide repeat-containing protein At3g05340	yes|down	1
MELO3C022512.2		receptor-like serine/threonine-protein kinase At2g45590	yes|down	1
MELO3C004554.2		Arabinogalactan peptide-like protein	yes|down	1
MELO3C010742.2		F-box protein At1g67340	yes|down	1
MELO3C020981.2		Receptor-like kinase	yes|down	1
MELO3C018817.2		At5g54970	yes|down	1
MELO3C026981.2		histone-lysine N-methyltransferase ASHR1 isoform X1	yes|down	1
MELO3C019150.2		Unknown protein	yes|down	1
MELO3C023840.2		zinc finger protein ZAT12-like	yes|down	1
MELO3C016573.2		Serine/threonine-protein kinase	yes|down	1
MELO3C010813.2		zinc finger protein ZAT10-like	yes|down	1
MELO3C007267.2		ethylene-responsive transcription factor 4-like	yes|down	1
MELO3C007759.2		At5g65030	yes|down	1
MELO3C020561.2		Cytochrome P450	yes|down	1
MELO3C014223.2		phenylalanine ammonia-lyase-like	yes|down	1
MELO3C011705.2		Pyruvate dehydrogenase E1 component subunit alpha	yes|down	1
MELO3C015155.2		Scarecrow-like 3	yes|down	1
MELO3C035220.2		Unknown protein	yes|down	1
MELO3C033330.2		40S ribosomal protein S19-3-like	yes|down	1
MELO3C014833.2		Glycosyltransferase	yes|down	1
MELO3C017051.2		Unknown protein	yes|down	1
MELO3C026137.2		Transmembrane protein, putative	yes|down	1
MELO3C015143.2		Cytochrome P450	yes|down	1
MELO3C014085.2		Transcription factor	yes|down	1
MELO3C025580.2		Ribonuclease CAF1	yes|down	1
MELO3C035651.2		U-box domain-containing protein 4	yes|down	1
MELO3C000589.2		Kinase family protein	yes|down	1
MELO3C012280.2		Lipid phosphate phosphatase 2-like protein	yes|down	1
MELO3C018465.2		Glycosyltransferase	yes|down	1
MELO3C025761.2		MLO-like protein	yes|down	1
MELO3C021626.2		protein kinase APK1B, chloroplastic-like	yes|down	1
MELO3C015488.2		Basic helix-loop-helix transcription factor	yes|down	1
MELO3C007072.2		Caffeoylshikimate esterase	yes|down	1
MELO3C013360.2		Beta-galactosidase	yes|down	1
MELO3C010726.2		Ankyrin repeat-containing protein	yes|down	1
MELO3C007185.2		protein NRT1/ PTR FAMILY 4.5-like isoform X2	yes|down	1
MELO3C021362.2		Beta-amylase	yes|down	1
MELO3C016619.2		Transcription factor bHLH123 family	yes|down	1
MELO3C027345.2		Kelch repeat-containing F-box family protein	yes|down	1
MELO3C021701.2		sialyltransferase-like protein 2	yes|down	1
MELO3C021703.2		F12F1.11	yes|down	1
MELO3C019997.2		Histone H4	yes|down	1
MELO3C007189.2		Pentatricopeptide repeat-containing protein	yes|down	1
MELO3C015480.2		DUF4408 domain protein	yes|down	1
MELO3C012814.2		Protein LOW PSII ACCUMULATION 1, chloroplastic	yes|down	1
MELO3C014477.2		cyclic nucleotide-gated ion channel 1-like isoform X3	yes|down	1
MELO3C010778.2		CSC1-like protein RXW8 isoform X1	yes|down	1
MELO3C004999.2		nicotinamide adenine dinucleotide transporter 1, chloroplastic-like	yes|down	1
MELO3C028565.2		Thioredoxin-like protein	yes|down	1
MELO3C018454.2		Cold regulated gene 27, putative isoform 3	yes|down	1
MELO3C008790.2		NAC domain-containing protein 79-like	yes|down	1
MELO3C022542.2		MYB transcription factor-like	yes|down	1
MELO3C035561.2		Autophagy-related protein	yes|down	1
MELO3C014948.2		Receptor kinase	yes|down	1
MELO3C032264.2		Pentatricopeptide repeat-containing protein	yes|down	1
MELO3C011325.2		glutamate receptor 2.5-like	yes|down	1
MELO3C026537.2		Integral membrane protein hemolysin-III, putative isoform 1	yes|down	1
MELO3C005281.2		plant UBX domain-containing protein 2	yes|down	1
MELO3C016595.2		alpha-farnesene synthase	yes|down	1
MELO3C019418.2		Zonadhesin	yes|down	1
MELO3C002222.2		AAA-ATPase At3g28580-like	yes|down	1
MELO3C009224.2		Serine/threonine-protein kinase	yes|down	1
MELO3C010728.2		Protein Iojap-related, mitochondrial	yes|down	1
MELO3C026402.2		Cysteine-rich/transmembrane domain A-like protein	yes|down	1
MELO3C016802.2		Glutamyl-tRNA (Gln) amidotransferase subunit A	yes|down	1
MELO3C002224.2		Dynein light chain	yes|down	1
MELO3C004062.2		(R)-mandelonitrile lyase 1-like	yes|down	1
MELO3C027349.2		MACPF domain NSL1-like protein	yes|down	1
MELO3C008281.2		LOW QUALITY PROTEIN: uncharacterized acetyltransferase At3g50280	yes|down	1
MELO3C032250.2		Pentatricopeptide repeat-containing protein	yes|down	1
MELO3C011401.2		18S pre-ribosomal assembly protein gar2-like protein	yes|down	1
MELO3C018552.2		receptor-like protein kinase HAIKU2	yes|down	1
MELO3C010910.2		Allene oxide synthase	yes|down	1
MELO3C015266.2		calmodulin-binding protein 60 C-like isoform X1	yes|down	1
MELO3C017712.2		calmodulin-like protein 3	yes|down	1
MELO3C020885.2		Pentatricopeptide repeat-containing protein	yes|down	1
MELO3C002345.2		Emb|CAB62340.1	yes|down	1
MELO3C002090.2		transcription factor MYB108-like	yes|down	1
MELO3C016979.2		DUF868 family protein	yes|down	1
MELO3C011264.2		Histone acetyltransferase	yes|down	1
MELO3C009422.2		Myb/SANT-like DNA-binding domain protein	yes|down	1
MELO3C003201.2		Glutathione S-transferase	yes|down	1
MELO3C034973.2		RING-H2 finger protein ATL29-like	yes|down	1
MELO3C012307.2		heavy metal-associated isoprenylated plant protein 26-like	yes|down	1
MELO3C025482.2		Pentatricopeptide repeat-containing protein At1g77405	yes|down	1
MELO3C012055.2		NRT1/PTR family protein 2.2	yes|down	1
MELO3C015795.2		Serine/Threonine kinase family protein	yes|down	1
MELO3C019040.2		S-adenosylmethionine-dependent methyltransferase	yes|down	1
MELO3C033571.2		Unknown protein	yes|down	1
MELO3C016335.2		F22C12.19	yes|down	1
MELO3C025369.2		Reactive Intermediate Deaminase A, chloroplastic	yes|down	1
MELO3C023787.2		S-adenosylmethionine decarboxylase proenzyme	yes|down	1
MELO3C004451.2		AT4g32020/F10N7_170	yes|down	1
MELO3C018215.2		PAP-specific phosphatase HAL2-like	yes|down	1
MELO3C033575.2		Cysteine/histidine-rich C1 domain protein	yes|down	1
MELO3C004269.2		mitogen-activated protein kinase kinase kinase NPK1 isoform X2	yes|down	1
MELO3C004469.2		Chloride channel protein	yes|down	1
MELO3C019808.2		synaptotagmin-3 isoform X1	yes|down	1
MELO3C016768.2		Transferase family protein	yes|down	1
MELO3C009410.2		DEAD-box ATP-dependent RNA helicase 38	yes|down	1
MELO3C023067.2		Beta-amylase	yes|down	1
MELO3C017956.2		Peter Pan-like protein	yes|down	1
MELO3C015630.2		Late embryogenesis abundant protein	yes|down	1
MELO3C024972.2		Serine/threonine-protein kinase	yes|down	1
MELO3C005690.2		Disease resistance protein (TIR-NBS class)	yes|down	1
MELO3C023520.2		uroporphyrinogen-III C-methyltransferase	yes|down	1
MELO3C006054.2		Bzip transcription factor	yes|down	1
MELO3C028091.2		50S ribosomal protein L2, chloroplastic	yes|down	1
MELO3C005637.2		Rhomboid-like protein	yes|down	1
MELO3C031104.2		zinc finger BED domain-containing protein RICESLEEPER 1-like isoform X1	yes|down	1
MELO3C025353.2		chloroplast processing peptidase	yes|down	1
MELO3C010129.2		Pentatricopeptide repeat-containing family protein	yes|down	1
MELO3C003088.2		Phosphatidate phosphatase PAH1	yes|down	1
MELO3C024300.2		(R)-mandelonitrile lyase-like	yes|down	1
MELO3C032776.2		Unknown protein	yes|down	1
MELO3C018073.2		Serine/threonine-protein phosphatase 7 long form-like protein	yes|down	1
MELO3C029299.2		12-oxophytodienoate reductase family protein	yes|down	1
MELO3C010200.2		ATP-dependent DNA helicase	yes|down	1
MELO3C003734.2		T4O12.20	yes|down	1
MELO3C019725.2		ethylene-responsive transcription factor 3-like	yes|down	1
MELO3C034352.2		Cysteine proteinase inhibitor	yes|down	1
MELO3C020921.2		B3 domain-containing transcription factor VRN1-like	yes|down	1
MELO3C014235.2		Cytokinin riboside 5'-monophosphate phosphoribohydrolase	yes|down	1
MELO3C024569.2		Pentatricopeptide repeat-containing family protein	yes|down	1
MELO3C024269.2		Ankyrin repeat-containing protein family	yes|down	1
MELO3C024482.2		RING finger and CHY zinc finger protein	yes|down	1
MELO3C021959.2		Pentatricopeptide repeat-containing family protein	yes|down	1
MELO3C006483.2		Non-specific serine/threonine protein kinase	yes|down	1
MELO3C005490.2		U-box domain-containing protein 35-like isoform X2	yes|down	1
MELO3C010135.2		Kelch repeat-containing protein family	yes|down	1
MELO3C021979.2		Glutaredoxin family protein, putative	yes|down	1
MELO3C021476.2		LOW QUALITY PROTEIN: uncharacterized protein LOC101504735	yes|down	1
MELO3C016039.2		wee1-like protein kinase	yes|down	1
MELO3C002400.2		Glycosyltransferase	yes|down	1
MELO3C021428.2		Transmembrane 9 superfamily member	yes|down	1
MELO3C006016.2		LOW QUALITY PROTEIN: transcription factor bHLH13	yes|down	1
MELO3C003210.2		phosphatidylinositol:ceramide inositolphosphotransferase 1	yes|down	1
MELO3C026376.2		UDP-glycosyltransferase 71B6-like	yes|down	1
MELO3C017920.2		RING/FYVE/PHD zinc finger-containing protein, putative	yes|down	1
MELO3C026846.2		Unknown protein	yes|down	1
MELO3C012191.2		DUF1262 family protein (DUF1262)	yes|down	1
MELO3C012867.2		K(+) efflux antiporter 5-like	yes|down	1
MELO3C012253.2		BnaC06g30070D protein	yes|down	1
MELO3C020643.2		Fasciclin-like arabinogalactan protein 4	yes|down	1
MELO3C010512.2		Plastid transcriptionally active 6	yes|down	1
MELO3C023350.2		GATA transcription factor	yes|down	1
MELO3C007597.2		Indole-3-acetic acid-amido synthetase GH3.3	yes|down	1
MELO3C025901.2		E3 ubiquitin-protein ligase RING1	yes|down	1
MELO3C014227.2		phenylalanine ammonia-lyase	yes|down	1
MELO3C007961.2		Chitinase	yes|down	1
MELO3C009643.2		TRP-like ion channel pkd2	yes|down	1
MELO3C026543.2		Inactive purple acid phosphatase-like protein	yes|down	1
MELO3C007253.2		Glutaredoxin	yes|down	1
MELO3C032829.2		Unknown protein	yes|down	1
MELO3C035754.2		Pentatricopeptide repeat-containing protein	yes|down	1
MELO3C007054.2		reticuline oxidase-like protein	yes|down	1
MELO3C005747.2		ethylene-responsive transcription factor ERF061-like	yes|down	1
MELO3C007539.2		Disease resistance family protein	yes|down	1
MELO3C029548.2		Bidirectional sugar transporter SWEET	yes|down	1
MELO3C000979.2		Unknown protein	yes|down	1
MELO3C014113.2		Protein WEAK CHLOROPLAST MOVEMENT UNDER BLUE LIGHT 1	yes|down	1
MELO3C024787.2		WRKY transcription factor	yes|down	1
MELO3C014638.2		Lipoxygenase	yes|down	1
MELO3C008870.2		C2 domain-containing family protein	yes|down	1
MELO3C016901.2		RWP-RK domain containing protein	yes|down	1
MELO3C007241.2		ethylene-responsive transcription factor ERF091	yes|down	1
MELO3C009300.2		Unknown protein	yes|down	1
MELO3C004396.2		Protein WVD2-like 1	yes|down	1
MELO3C002073.2		Transmembrane protein, putative	yes|down	1
MELO3C024539.2		Purple acid phosphatase	yes|down	1
MELO3C031859.2		polyol transporter 5-like	yes|down	1
MELO3C021071.2		GTP cyclohydrolase 1	yes|down	1
MELO3C005492.2		Receptor-like kinase	yes|down	1
MELO3C010323.2		umecyanin-like	yes|down	1
MELO3C014239.2		Aquaporin PIP2	yes|down	1
MELO3C020718.2		Mitogen-activated protein kinase	yes|down	1
MELO3C023926.2		DUF946 family protein (DUF946)	yes|down	1
MELO3C006499.2		Early light-induced protein	yes|down	1
MELO3C018014.2		telomere repeat-binding factor 1 isoform X2	yes|down	1
MELO3C016172.2		serine/threonine-protein kinase WAG1	yes|down	1
MELO3C007280.2		serine/threonine-protein kinase HT1	yes|down	1
MELO3C005587.2		At1g70780	yes|down	1
MELO3C005312.2		Mediator of RNA polymerase II transcription subunit	yes|down	1
MELO3C006682.2		RING-H2 finger protein ATL2	yes|down	1
MELO3C020601.2		Protein phosphatase 2C	yes|down	1
MELO3C033379.2		Pentatricopeptide repeat-containing family protein	yes|down	1
MELO3C009132.2		PRA1 family protein	yes|down	1
MELO3C017469.2		DUF761 domain protein	yes|down	1
MELO3C017697.2		Kinase interacting family protein, putative	yes|down	1
MELO3C006898.2		Methyl-CpG-binding domain-containing 13-like protein	yes|down	1
MELO3C018468.2		Glycosyltransferase	yes|down	1
MELO3C014656.2		Peroxidase	yes|down	1
MELO3C025392.2		Receptor serine-threonine protein kinase, putative	yes|down	1
MELO3C009016.2		Gamma-tubulin complex component	yes|down	1
MELO3C019904.2		transcription factor DIVARICATA	yes|down	1
MELO3C003975.2		protein CHLOROPLAST IMPORT APPARATUS 2 isoform X2	yes|down	1
MELO3C024714.2		ethylene-responsive transcription factor TINY-like	yes|down	1
MELO3C014652.2		Peroxidase	yes|down	1
MELO3C002759.2		Chitinase family protein	yes|down	1
MELO3C012232.2		midasin	yes|down	1
MELO3C007862.2		AAA-ATPase At2g18193-like	yes|down	1
MELO3C012032.2		Formin-like protein	yes|down	1
MELO3C015838.2		Protein FANTASTIC FOUR 2	yes|down	1
MELO3C015173.2		Set1/Ash2 histone methyltransferase complex subunit ASH2	yes|down	1
MELO3C022196.2		Kinase family protein	yes|down	1
MELO3C021130.2		ABC transporter I family member 19-like	yes|down	1
MELO3C035520.2		Unknown protein	yes|down	1
MELO3C009830.2		FK506-binding-like protein	yes|down	1
MELO3C011086.2		Kinesin-like protein	yes|down	1
MELO3C023514.2		homeobox-leucine zipper protein HOX11-like	yes|down	1
MELO3C014624.2		Serine/threonine-protein kinase	yes|down	1
MELO3C023234.2		Pectin lyase-like superfamily protein	yes|down	1
MELO3C025408.2		thiamine thiazole synthase, chloroplastic	yes|down	1
MELO3C010741.2		Chaperone protein dnaJ-like protein	yes|down	1
MELO3C018798.2		Cysteine-rich receptor-kinase-like protein	yes|down	1
MELO3C029589.2		histidine biosynthesis bifunctional protein hisIE, chloroplastic	yes|down	1
MELO3C009656.2		Pentatricopeptide repeat-containing family protein	yes|down	1
MELO3C014481.2		Haloacid dehalogenase-like hydrolase (HAD) superfamily protein	yes|down	1
MELO3C003566.2		Protein EXORDIUM-like 1	yes|down	1
MELO3C004053.2		(R)-mandelonitrile lyase 1-like	yes|down	1
MELO3C015514.2		12-oxophytodienoate reductase 3	yes|down	1
MELO3C009871.2		aquaporin NIP2-1-like	yes|down	1
MELO3C030812.2		Pentatricopeptide repeat-containing protein, putative	yes|down	1
MELO3C013888.2		Kinase family protein	yes|down	1
MELO3C024789.2		F-box protein SKIP2	yes|down	1
MELO3C005086.2		ATP-dependent DNA helicase At3g02060, chloroplastic	yes|down	1
MELO3C006505.2		sulfate transporter 3.1	yes|down	1
MELO3C025547.2		At2g42760	yes|down	1
MELO3C007431.2		alkaline ceramidase 3	yes|down	1
MELO3C009007.2		Auxin responsive SAUR protein	yes|down	1
MELO3C006208.2		Pectinesterase	yes|down	1
MELO3C014299.2		protein NETWORKED 1D-like	yes|down	1
MELO3C009128.2		F-box/LRR-repeat protein 15	yes|down	1
MELO3C007341.2		transcription factor bHLH112-like isoform X1	yes|down	1
MELO3C023485.2		aspartyl protease family protein At5g10770	yes|down	1
MELO3C013953.2		36.4 kDa proline-rich protein-like	yes|down	1
MELO3C021579.2		Cyclin-dependent protein kinase inhibitor SMR6	yes|down	1
MELO3C009881.2		At5g15190	yes|down	1
MELO3C011095.2		Carbonic anhydrase	yes|down	1
MELO3C003379.2		Ribose-phosphate pyrophosphokinase, putative	yes|down	1
MELO3C034064.2		Unknown protein	yes|down	1
MELO3C017556.2		Acyl-CoA N-acyltransferases (NAT) superfamily protein, putative isoform 1	yes|down	1
MELO3C025844.2		zinc finger CCCH domain-containing protein 66	yes|down	1
MELO3C007882.2		GATA transcription factor	yes|down	1
MELO3C007627.2		BTB/POZ and TAZ domain protein	yes|down	1
MELO3C013941.2		Glycogenin-2	yes|down	1
MELO3C008055.2		Unknown protein	yes|down	1
MELO3C017989.2		PXMP2/4 family protein 4	yes|down	1
MELO3C004797.2		Arogenate dehydratase	yes|down	1
MELO3C006655.2		Arginine-glutamic acid dipeptide repeats protein	yes|down	1
MELO3C010162.2		L-allo-threonine aldolase	yes|down	1
MELO3C002051.2		Adenine nucleotide alpha hydrolases-like superfamily protein, putative	yes|down	1
MELO3C005964.2		Late cornified envelope protein 1E	yes|down	1
MELO3C016219.2		abscisic acid 8'-hydroxylase 1	yes|down	1
MELO3C012305.2		S-adenosylmethionine-dependent methyltransferase, putative	yes|down	1
MELO3C001274.2		mitochondrial uncoupling protein 5-like	yes|down	1
MELO3C007708.2		UDP-glycosyltransferase 91A1-like	yes|down	1
MELO3C027800.2		RING-type E3 ubiquitin transferase	yes|down	1
MELO3C025904.2		SCARECROW-like protein	yes|down	1
MELO3C034045.2		transcription termination factor MTERF5, chloroplastic-like	yes|down	1
MELO3C011432.2		WRKY family transcription factor	yes|down	1
MELO3C015524.2		Receptor-like kinase	yes|down	1
MELO3C005921.2		two-component response regulator-like APRR5	yes|down	1
MELO3C026922.2		lysM domain receptor-like kinase 3	yes|down	1
MELO3C021643.2		CASP-like protein	yes|down	1
MELO3C019835.2		Protein nuclear fusion defective 4	yes|down	1
MELO3C005131.2		Plant calmodulin-binding-like protein	yes|down	1
MELO3C021479.2		AAA-ATPase ASD, mitochondrial-like	yes|down	1
MELO3C022045.2		Cytochrome P450	yes|down	1
MELO3C017314.2		transcription factor BEE 3-like	yes|down	1
MELO3C027219.2		Hydroxycinnamoyl-CoA shikimate/quinate hydroxycinnamoyltransferase	yes|down	1
MELO3C003742.2		At3g21570	yes|down	1
MELO3C002670.2		Pentatricopeptide repeat-containing protein	yes|down	1
MELO3C019599.2		Calcium uniporter, mitochondrial	yes|down	1
MELO3C006548.2		RAN GTPase-activating protein 2	yes|down	1
MELO3C009548.2		syntaxin-121	yes|down	1
MELO3C002562.2		endonuclease 1	yes|down	1
MELO3C002504.2		cysteine-rich receptor-like protein kinase 28	yes|down	1
MELO3C005139.2		bifunctional endo-1,4-beta-xylanase XylA-like	yes|down	1
MELO3C017322.2		LEAF RUST 10 DISEASE-RESISTANCE LOCUS RECEPTOR-LIKE PROTEIN KINASE-like 1.2 isoform X2	yes|down	1
MELO3C023598.2		endoglucanase 5	yes|down	1
MELO3C011861.2		glucuronoxylan 4-O-methyltransferase 1	yes|down	1
MELO3C030700.2		AAA-ATPase ASD, mitochondrial-like	yes|down	1
MELO3C004377.2		GDP-mannose-3',5'-epimerase	yes|down	1
MELO3C002741.2		Protein TIFY 5A	yes|down	1
MELO3C007576.2		WRKY transcription factor	yes|down	1
MELO3C026028.2		Macrophage migration inhibitory factor like	yes|down	1
MELO3C019335.2		Unknown protein	yes|down	1
MELO3C007823.2		Chitin-inducible gibberellin-responsive protein	yes|down	1
MELO3C018999.2		Transmembrane protein, putative	yes|down	1
MELO3C032127.2		MADS-box transcription factor 16-like	yes|down	1
MELO3C031910.2		Vacuolar protein sorting-associated protein	yes|down	1
MELO3C004646.2		Ribosomal protein L34Ae	yes|down	1
MELO3C021499.2		DUF594 family protein	yes|down	1
MELO3C010775.2		Homeobox transcription factor KN4	yes|down	1
MELO3C003441.2		Xyloglucan endotransglucosylase/hydrolase	yes|down	1
MELO3C001698.2		Bidirectional sugar transporter SWEET	yes|down	1
MELO3C004694.2		NAC domain-containing protein 90-like	yes|down	1
MELO3C013826.2		Lysine-specific demethylase	yes|down	1
MELO3C014027.2		Cytochrome P450 family protein	yes|down	1
MELO3C012194.2		Receptor-like kinase	yes|down	1
MELO3C017318.2		Copper-binding periplasmic protein	yes|down	1
MELO3C015149.2		F-box family protein	yes|down	1
MELO3C017628.2		Glutamate dehydrogenase	yes|down	1
MELO3C015332.2		nuclear transcription factor Y subunit C-9	yes|down	1
MELO3C012077.2		Myb family transcription factor family protein	yes|down	1
MELO3C028036.2		Retrotransposon protein, putative, Ty3-gypsy subclass	yes|down	1
MELO3C010737.2		RING-type E3 ubiquitin transferase	yes|down	1
MELO3C015330.2		Unknown protein	yes|down	1
MELO3C003175.2		BEL1-like homeodomain protein 9 isoform X2	yes|down	1
MELO3C007125.2		Protein TIFY 5A	yes|down	1
MELO3C016390.2		Alpha/beta fold hydrolase	yes|down	1
MELO3C009530.2		YLS9	yes|down	1
MELO3C020496.2		Protein NUCLEAR FUSION DEFECTIVE 4	yes|down	1
MELO3C026754.2		Respiratory burst oxidase-like protein	yes|down	1
MELO3C006484.2		3-ketoacyl-CoA synthase	yes|down	1
MELO3C023938.2		metal transporter Nramp1-like	yes|down	1
MELO3C029757.2		Isochorismate synthase	yes|down	1
MELO3C017120.2		peroxidase 41-like	yes|down	1
MELO3C003103.2		zinc finger protein ZAT11	yes|down	1
MELO3C015888.2		Protein TIC 214	yes|down	1
MELO3C026752.2		DUF4228 domain protein	yes|down	1
MELO3C014701.2		protein kinase 2B, chloroplastic-like	yes|down	1
MELO3C003163.2		Cysteine/Histidine-rich C1 domain family protein, putative	yes|down	1
MELO3C009681.2		At3g57450	yes|down	1
MELO3C022400.2		RmlC-like cupins superfamily protein	yes|down	1
MELO3C006461.2		Transmembrane protein, putative	yes|down	1
MELO3C014427.2		RING-H2 finger protein ATL40-like	yes|down	1
MELO3C019964.2		Polyadenylate-binding protein	yes|down	1
MELO3C026261.2		L-type lectin-domain containing receptor kinase S.1	yes|down	1
MELO3C010587.2		Transmembrane protein, putative	yes|down	1
MELO3C010931.2		Endoribonuclease Dicer-like protein	yes|down	1
MELO3C026851.2		Kinase family protein	yes|down	1
MELO3C005712.2		heavy metal-associated isoprenylated plant protein 3-like	yes|down	1
MELO3C000179.2		NAD(P)H-quinone oxidoreductase subunit 1, chloroplastic	yes|down	1
MELO3C022718.2		ethylene-responsive transcription factor-like protein isoform X2	yes|down	1
MELO3C015868.2		2OG-Fe(II) oxygenase family oxidoreductase	yes|down	1
MELO3C018580.2		Cysteine proteinase inhibitor	yes|down	1
MELO3C023321.2		RING/U-box protein	yes|down	1
MELO3C002105.2		LEAF RUST 10 DISEASE-RESISTANCE LOCUS RECEPTOR-LIKE PROTEIN KINASE-like 1.2 isoform X2	yes|down	1
MELO3C009193.2		Transmembrane protein	yes|down	1
MELO3C012049.2		LEAF RUST 10 DISEASE-RESISTANCE LOCUS RECEPTOR-LIKE PROTEIN KINASE-like 1.5	yes|down	1
MELO3C026763.2		protein transport protein SEC23	yes|down	1
MELO3C008669.2		RING-type E3 ubiquitin transferase	yes|down	1
MELO3C018379.2		Ferritin	yes|down	1
MELO3C007109.2		Geranyl diphosphate synthase	yes|down	1
MELO3C018203.2		Lysine-specific histone demethylase 1-like protein	yes|down	1
MELO3C006300.2		E3 ubiquitin ligase RNF4	yes|down	1
MELO3C005704.2		Beta-carotene hydroxylase	yes|down	1
MELO3C026088.2		C2 and GRAM domain-containing protein	yes|down	1
MELO3C022137.2		Membrane protein-like	yes|down	1
MELO3C006456.2		Protease inhibitor protein	yes|down	1
MELO3C031479.2		ATP-citrate synthase beta chain protein 2-like	yes|down	1
MELO3C010444.2		Nitrate reductase	yes|down	1
MELO3C009455.2		BZIP transcription factor family protein	yes|down	1
MELO3C034260.2		gibberellin 2-beta-dioxygenase 8-like	yes|down	1
MELO3C025697.2		Zinc finger HIT domain-containing 1	yes|down	1
MELO3C007629.2		Condensin-2 complex subunit G2, putative	yes|down	1
MELO3C014286.2		chlorophyllase-2, chloroplastic	yes|down	1
MELO3C012202.2		nudix hydrolase 1-like	yes|down	1
MELO3C018480.2		Leucine-rich repeat receptor-like protein kinase family	yes|down	1
MELO3C020790.2		Translation initiation factor	yes|down	1
MELO3C022321.2		sphingosine-1-phosphate lyase	yes|down	1
MELO3C026207.2		F-box protein At1g67340	yes|down	1
MELO3C019244.2		Syntaxin, putative	yes|down	1
MELO3C017561.2		Gras family transcription factor	yes|down	1
MELO3C014144.2		Pirin-like protein	yes|down	1
MELO3C014631.2		lipoxygenase 2, chloroplastic-like	yes|down	1
MELO3C018234.2		BnaA05g24030D protein	yes|down	1
MELO3C019218.2		acyl-CoA-binding domain-containing protein 4	yes|down	1
MELO3C002569.2		Glucose-fructose oxidoreductase domain-containing protein 2, putative	yes|down	1
MELO3C001979.2		pentatricopeptide repeat-containing protein At1g74630	yes|down	1
MELO3C029529.2		Plant intracellular Ras-group-related LRR protein 6	yes|down	1
MELO3C014635.2		Lipoxygenase	yes|down	1
MELO3C016536.2		NAC domain-containing protein 55	yes|down	1
MELO3C024581.2		Harpin inducing protein 1-like 9	yes|down	1
MELO3C027420.2		Serine/threonine-protein kinase cx32	yes|down	1
MELO3C022213.2		Myb family transcription factor family protein	yes|down	1
MELO3C017692.2		disease resistance protein RGA2-like	yes|down	1
MELO3C014507.2		F-box family protein	yes|down	1
MELO3C015238.2		hydrophobic protein LTI6B-like	yes|down	1
MELO3C008894.2		cysteine proteinase inhibitor A-like	yes|down	1
MELO3C022383.2		Embryo sac development arrest 6	yes|down	1
MELO3C024459.2		Transcription factor, TCP	yes|down	1
MELO3C007672.2		Cys-Gly metallodipeptidase DUG1	yes|down	1
MELO3C025794.2		receptor-like protein kinase	yes|down	1
MELO3C014140.2		Calcium-dependent lipid-binding (CaLB domain) family protein	yes|down	1
MELO3C022665.2		Cytochrome P450	yes|down	1
MELO3C022323.2		proton pump-interactor 1-like	yes|down	1
MELO3C001419.2		Aaa-atpase	yes|down	1
MELO3C005347.2		zinc finger protein 6-like	yes|down	1
MELO3C002760.2		Unknown protein	yes|down	1
MELO3C015780.2		Calcium-transporting ATPase	yes|down	1
MELO3C016313.2		ethylene-responsive transcription factor CRF2-like	yes|down	1
MELO3C032448.2		Unknown protein	yes|down	1
MELO3C025111.2		CoA ligase	yes|down	1
MELO3C026495.2		cytochrome P450 CYP82D47-like	yes|down	1
MELO3C025757.2		Acyl-CoA dehydrogenase, putative	yes|down	1
MELO3C010776.2		Branched-chain-amino-acid aminotransferase	yes|down	1
MELO3C014617.2		NB-ARC domain containing protein, expressed	yes|down	1
MELO3C018001.2		Beta-1,4-xylosidase	yes|down	1
MELO3C007592.2		cytochrome P450 81E8-like	yes|down	1
MELO3C023493.2		4-coumarate:CoA ligase	yes|down	1
MELO3C002359.2		exocyst complex component EXO70B1	yes|down	1
MELO3C030837.2		zinc finger BED domain-containing protein RICESLEEPER 2-like	yes|down	1
MELO3C023782.2		Zinc finger (C3HC4-type RING finger) family protein / BRCT domain-containing protein	yes|down	1
MELO3C007337.2		Zinc finger, B-box	yes|down	1
MELO3C032944.2		Transcription factor	yes|down	1
MELO3C011046.2		O-fucosyltransferase family protein	yes|down	1
MELO3C003373.2		Allyl alcohol dehydrogenase-like protein	yes|down	1
MELO3C005762.2		AT3g27090/MOJ10_18	yes|down	1
MELO3C035256.2		p21-activated protein kinase-interacting protein 1-like	yes|down	1
MELO3C023456.2		At1g80610/T21F11_6	yes|down	1
MELO3C023257.2		VQ motif-containing protein, putative	yes|down	1
MELO3C021167.2		auxin-responsive protein SAUR36-like	yes|down	1
MELO3C018859.2		O-methyltransferase	yes|down	1
MELO3C026491.2		cytochrome P450 CYP82D47-like	yes|down	1
MELO3C020616.2		Haloacid dehalogenase-like hydrolase	yes|down	1
MELO3C018556.2		FAD-binding protein	yes|down	1
MELO3C003555.2		SKI/DACH domain-containing protein 1	yes|down	1
MELO3C017104.2		Trehalose-6-phosphate synthase, putative	yes|down	1
MELO3C034926.2		2,3-bisphosphoglycerate-independent phosphoglycerate mutase, putative	yes|down	1
MELO3C022678.2		Protein TIFY 10B	yes|down	1
MELO3C021926.2		cell division cycle-associated 7-like protein	yes|down	1
MELO3C007658.2		inactive LRR receptor-like serine/threonine-protein kinase BIR2	yes|down	1
MELO3C014629.2		Lipoxygenase	yes|down	1
MELO3C026998.2		cyclin-dependent kinase inhibitor 3	yes|down	1
MELO3C007428.2		F12F1.11	yes|down	1
MELO3C014353.2		Transmembrane protein, putative	yes|down	1
MELO3C018578.2		L-type lectin-domain containing receptor kinase IX.1-like	yes|down	1
MELO3C016135.2		Serine/threonine-protein kinase	yes|down	1
MELO3C032895.2		Unknown protein	yes|down	1
MELO3C006535.2		random slug protein 5	yes|down	1
MELO3C007358.2		Receptor-like protein kinase	yes|down	1
MELO3C002693.2		Adenine phosphoribosyltransferase	yes|down	1
MELO3C009288.2		exocyst complex component EXO70B1-like	yes|down	1
MELO3C018714.2		Pentatricopeptide repeat-containing protein	yes|down	1
MELO3C030996.2		Pentatricopeptide repeat-containing protein	yes|down	1
MELO3C021219.2		C2 domain-containing family protein	yes|down	1
MELO3C005981.2		Elongation factor 4	yes|down	1
MELO3C007735.2		E3 ubiquitin-protein ligase RING1	yes|down	1
MELO3C023929.2		Calcium-binding EF hand family protein	yes|down	1
MELO3C017754.2		NAC domain-containing protein	yes|down	1
MELO3C025664.2		Receptor-like protein kinase	yes|down	1
MELO3C025165.2		Aquaporin	yes|down	1
MELO3C007881.2		Receptor-like protein kinase 2	yes|down	1
MELO3C029227.2		Unknown protein	yes|down	1
MELO3C002560.2		Cotton fiber expressed protein	yes|down	1
MELO3C030306.2		NHL domain protein	yes|down	1
MELO3C018717.2		WRKY protein	yes|down	1
MELO3C017341.2		Glutathione s-transferase, putative	yes|down	1
MELO3C031600.2		phosphatidylinositol N-acetylglucosaminyltransferase subunit P-like	yes|down	1
MELO3C017849.2		At1g15760	yes|down	1
MELO3C003632.2		Receptor-like kinase	yes|down	1
MELO3C008142.2		Peptidase M50B-like protein	yes|down	1
MELO3C005156.2		Two-component response regulator	yes|down	1
MELO3C005991.2		Auxin-responsive family protein	yes|down	1
MELO3C008140.2		Transmembrane protein, putative	yes|down	1
MELO3C027577.2		Peroxisome biogenesis protein 5	yes|down	1
MELO3C012128.2		Son of sevenless	yes|down	1
MELO3C004405.2		Myosin-binding protein 1	yes|down	1
MELO3C003174.2		mitochondrial substrate carrier family protein B-like	yes|down	1
MELO3C012236.2		accelerated cell death 11	yes|down	1
MELO3C018849.2		Glycosyltransferase	yes|down	1
MELO3C018708.2		Phosphatase 2C family protein	yes|down	1
MELO3C010831.2		Unknown protein	yes|down	1
MELO3C032876.2		Unknown protein	yes|down	1
MELO3C002579.2		polyphenol oxidase, chloroplastic-like	yes|down	1
MELO3C017246.2		Adenine nucleotide alpha hydrolases-like superfamily protein, putative	yes|down	1
MELO3C022014.2		WRKY transcription factor, putative	yes|down	1
MELO3C002624.2		ethylene-responsive transcription factor 8	yes|down	1
MELO3C021263.2		Protein phosphatase 2c, putative	yes|down	1
MELO3C000030.2		LOW QUALITY PROTEIN: probable WRKY transcription factor 48	yes|down	1
MELO3C015552.2		sucrose synthase	yes|down	1
MELO3C021344.2		Arginine-glutamic acid dipeptide repeats	yes|down	1
MELO3C015430.2		Inositol oxygenase	yes|down	1
MELO3C013374.2		Magnesium transporter NIPA	yes|down	1
MELO3C016964.2		Protein POLAR LOCALIZATION DURING ASYMMETRIC DIVISION AND REDISTRIBUTION	yes|down	1
MELO3C003886.2		Hexosyltransferase	yes|down	1
MELO3C007074.2		Transmembrane protein, putative	yes|down	1
MELO3C007755.2		Ras-related protein	yes|down	1
MELO3C017802.2		Pentatricopeptide repeat-containing protein, putative	yes|down	1
MELO3C015468.2		GATA transcription factor 21	yes|down	1
MELO3C025948.2		ATP-dependent 6-phosphofructokinase	yes|down	1
MELO3C007056.2		reticuline oxidase-like protein	yes|down	1
MELO3C005525.2		VAN3-binding protein-like	yes|down	1
MELO3C021614.2		Calcium-binding site protein	yes|down	1
MELO3C019557.2		UDP-glucose 4-epimerase, putative	yes|down	1
MELO3C007729.2		Unknown protein	yes|down	1
MELO3C007940.2		Protein phosphatase 2c, putative	yes|down	1
MELO3C031174.2		Unknown protein	yes|down	1
MELO3C018490.2		Glycosyltransferase	yes|down	1
MELO3C010354.2		Pentatricopeptide repeat-containing protein	yes|down	1
MELO3C016270.2		cellulose synthase-like protein G3	yes|down	1
MELO3C007444.2		Scarecrow-like protein 13-like protein	yes|down	1
MELO3C018492.2		Cinnamyl alcohol dehydrogenase	yes|down	1
MELO3C003212.2		Myb transcription factor	yes|down	1
MELO3C003745.2		Thaumatin-like protein 1	yes|down	1
MELO3C000583.2		Histone H3	yes|down	1
MELO3C024547.2		DUF4228 domain-containing protein	yes|down	1
MELO3C026424.2		Receptor-like kinase	yes|down	1
MELO3C024214.2		Cytochrome b561 and domon domain-containing protein	yes|down	1
MELO3C032322.2		Unknown protein	yes|down	1
MELO3C016764.2		Protein ROOT INITIATION DEFECTIVE 3	yes|down	1
MELO3C032168.2		Gag-protease polyprotein	yes|down	1
MELO3C009397.2		F-box protein CPR30	yes|down	1
MELO3C025777.2		Auxin response factor	yes|down	1
MELO3C002175.2		Kunitz trypsin inhibitor	yes|down	1
MELO3C021616.2		DVL11	yes|down	1
MELO3C009877.2		Ribosomal protein L34Ae	yes|down	1
MELO3C009706.2		serine carboxypeptidase-like 45 isoform X1	yes|down	1
MELO3C015936.2		Lipase	yes|down	1
MELO3C033195.2		glutathione S-transferase U8-like	yes|down	1
MELO3C031452.2		Amino acid permease	yes|down	1
MELO3C025500.2		At3g53320	yes|down	1
MELO3C031082.2		Unknown protein	yes|down	1
MELO3C015881.2		Ankyrin repeat protein	yes|down	1
MELO3C015057.2		RING-type E3 ubiquitin transferase	yes|down	1
MELO3C006438.2		1-aminocyclopropane-1-carboxylate oxidase homolog 1-like	yes|down	1
MELO3C023120.2		zinc finger AN1 and C2H2 domain-containing stress-associated protein 11-like	yes|down	1
MELO3C027650.2		Kinase family with ARM repeat domain-containing protein	yes|down	1
MELO3C021765.2		oxysterol-binding protein-related protein 2B-like	yes|down	1
MELO3C026961.2		RING-H2 finger protein ATL57-like	yes|down	1
MELO3C009212.2		G patch domain protein	yes|down	1
MELO3C009418.2		Embryonic protein DC-8	yes|down	1
MELO3C014539.2		Pentatricopeptide repeat-containing protein	yes|down	1
MELO3C019528.2		Glycosyltransferase	yes|down	1
MELO3C020617.2		Haloacid dehalogenase-like hydrolase	yes|down	1
MELO3C013540.2		Diacylglycerol kinase	yes|down	1
MELO3C024762.2		benzyl alcohol O-benzoyltransferase-like	yes|down	1
MELO3C003148.2		Phosphate transporter PHO1-like protein 5	yes|down	1
MELO3C022457.2		Invertase inhibitor	yes|down	1
MELO3C011303.2		Folate/biopterin transporter	yes|down	1
MELO3C008560.2		Protein phosphatase-2c, putative	yes|down	1
MELO3C008331.2		ethylene-responsive transcription factor ERF113-like	yes|down	1
MELO3C003808.2		Pentatricopeptide repeat-containing protein	yes|down	1
MELO3C005283.2		B3 domain-containing protein At3g25182-like	yes|down	1
MELO3C017925.2		Myb transcription factor	yes|down	1
MELO3C012256.2		Transmembrane protein, putative	yes|down	1
MELO3C003585.2		Pentatricopeptide repeat-containing protein	yes|down	1
MELO3C011067.2		transcription factor bHLH143-like isoform X1	yes|down	1
MELO3C008006.2		Alpha-ketoglutarate-dependent dioxygenase alkB-3-like protein	yes|down	1
